# Supplementary material for: miRNA profiling identifies deregulated miRNAs associated with osteosarcoma development and time to metastasis in two large cohorts
Source: Mol Oncol. 2017 Dec 1;12(1):114–31. doi: 10.1002/1878-0261.12154 (PMC5748490; doi:10.1002/1878-0261.12154)
Supplement: Supplementary file 6 — Table S1. Raw expression data (Cq values) for 752 miRNAs analyzed with the microRNA Ready‐to‐Use PCR, Human panel I and panel II v2 (Exiqon, Denmark) using the OS discovery cohort. [file MOL2-12-114-s006.xlsx]

## Sheet: Ark1
Exiqon	(hsa-miR-1201)	(hsa-miR-1259)	(hsa-miR-1974)	(hsa-miR-220b)	(hsa-miR-220c)	Blank (H20)	Blank (H20)	Blank (H20)	Blank (H20)	Blank (H20)	Blank (H20)	Blank (H20)	Blank (H20)	Blank (H20)	SNORD38B	SNORD38B	SNORD49A	SNORD49A	U6	U6	UniSp3 IPC	UniSp3 IPC	UniSp3 IPC	UniSp3 IPC	UniSp3 IPC	UniSp3 IPC	UniSp3 IPC	UniSp6 CP	UniSp6 CP	hsa-let-7a	hsa-let-7a*	hsa-let-7a-2*	hsa-let-7b	hsa-let-7b*	hsa-let-7c	hsa-let-7c*	hsa-let-7d	hsa-let-7d*	hsa-let-7e	hsa-let-7f	hsa-let-7f-1*	hsa-let-7f-2*	hsa-let-7g	hsa-let-7g*	hsa-let-7i	hsa-let-7i*	hsa-miR-1	hsa-miR-100	hsa-miR-100*
OS1															37.11		23.12		27.28		21.75	21.58	21.55					23.81		27.94			24.72		30.68		29.61	29.76	27.66	26.67			26.73		28.41			31.88
OS1	29.08	33.14	23.62	38.49	40											24.55		23.02		27.03				21.37	21.28	21.81			23.59		33.81	36.5		31.01		40					32.26	33.97		37.05		32.32			40
OS2															24.93		23.75		27.54		22.26	21.56	21.6					23.71		27.3			23.69		29.69		28.3	29.34	26.92	26.11			26.03		27.8		34.23	30.62
OS2	30.2	33.32	25.75	40												24.88		23.74		27.28				21.51	21.27	21.76			23.64		32.75	35.69		30.64		40					32.31	34.19		37.35		33.62			40
OS3															24.95		24.51		27.72		21.36	22.01	21.57					22.87		27.33			24.73		29.73		30.48	31.28	28.68	28.01			26.99		27.01		33.03	33.26
OS3	30	31.79	24.03	40	40											24.73		24.12		27.2				21.44	21.32	21.63			23.47		33.78	40		31.77		36.94					33.83	33.24		38.22		32.48
OS4															25.05		23.65		27.13		21.68	21.52	21.62					23.55		26.31			23.03		28.24		27.36	28.14	26.7	25.35			26.21		26.27		33.05	30.88
OS4	29.49	31.99	23.96	40	40											25.07		23.63		26.7				21.48	21.31	21.82			23.52		32.19	36.59		29.73		37.04					31.3	32.94		37		31.22			39.15
OS5															25.44		23.11		27.73		21.57	21.49	21.45					23.24		27.87			25.14		27.51		29.43	29.83	27.29	26.6			26.83		27.87		28.88	33.3
OS5	30.53	32.92	25.17	40												25.14		23.67		27.21				21.5	21.29	21.89			23.83		32.98	40		31.74		40					32.69	33.49		38.98		33.99
OS6															24.64		24.74		27.22		21.8	21.62	21.74					23.33		27.6			23.94		27.9		27.89	28.78	27.69	26.08			25.65		27.21		40	31.02
OS6	30.47	33.06	24.94	40	40											24.64		24.87		26.8				21.56	21.32	21.69			22.91		32.92	35.63		30.56		37.03					31.61	32.84		36.53		32.54			40
OS7															24.87		24.2		26.8		21.48	21.3	21.31					23.48		26.91			23.55		27.74		29.02	29.88	26.72	26.74			26.13		27.55		26.18	31.25
OS7	30.51	32.65	24.28	40	40											24.8		24.26		26.53				21.33	21.17	21.58			23.28		32.83	35.47		30.09		36.86					32.67	33.27		36.79		31.16			40
OS8															25.14		24.01		26.7		21.8	21.61	21.6					23.8		28.86			25.02		31.14		30.53	31.15	27.88	28.06			27.64		29.53		34.58	30.83
OS8	30.29	32.96	25.2	37.4												25.27		24.08		26.61				21.61	21.52	22.04			23.67		34.5	34.36		31.8		37.58					35.09	35.97		40		34.82			40
OS9															24.97		23.78		27.31		21.58	21.67	21.61					23.31		28.44			26.71		30.49		31.64	32.11	27.46	28.75			28.15		30.69		33.98	33.63
OS9	29.52	31.94	24.73	40	40											25.27		24.09		26.99				21.58	21.51	21.79			23.75		33.48	40		32.94		40					35.13	33.62		37.44		35.96
OS10															24.6		22.08		26.77		22.2	22.54	23.69					23.06		34.53			24.88		32.56		29.87	30.3	28.94	30.61			27.11		30.01			35.49
OS10	30.79	33.29	24.97	40	40											24.69		22.1		27.23				22.37	22.21	22.65			23.1		33.63	36.83		31.81		40					33.32	33.53		37.38		33.17
OS11															25.09		23.07		27.21		21.2	21.13	21.25					23.13		28.49			25.82		31.91		29.62	29.56	30.43	27.61			28.62		30.26		35.84	34.66
OS11	28.51	32.02	24.83	40	40											24.87		22.9		26.7				21.27	21.23	21.48			23.06		33.95			32.3		40					31.91	33.85		38.26		34.26			40
OS12															24.78		23.22		28.49		21.32	21.17	21.47					22.94		29.1			26.5		32.07		29.89	30.34	28.15	27.6			26.73		29.03			32.99
OS12	29.53	31.85	25.75	40												24.84		23.43		28.12				21.62	21.28	21.89			23.25		34.78	35.76		32.83		38.7					32.54	34.86		40		33.61
OS13															24.77		23.03		25.61		21.5	21.46	21.49					23		27.62			25		29.45		28.25	28.98	26.63	25.8			26.09		28.06		32.01	31.34
OS13	29.78	32.51	24.77	40	40											25.04		23.59		25.58				21.51	21.28	21.9			23.63		33.85	37.49		32.35		37.3					32.07	34.35		36.9		33.93			40
OS14_Duplicate1															24.88		22.87		25.19		22.83	22.97	23.22					22.95		29.56			24.58		30.98		29.5	30.13	28.18	29.64			27.5		28.58		40	34.67
OS14_Duplicate1	31.15	31.77	24.63	40	40											24.98		23.11		26.47				22.67	22.37	23.67			23.35		35.89	36.1		32.1		40					34.21	35.44		37.42		33.27			40
OS14_Duplicate2															24.43		22.6		25.43		22.68	21.53	21.51					23.06		27.58			24.05		29.56		28.97	29.3	27.27	27.01			26.99		27.7		35.32	33.17
OS14_Duplicate2	30.67	31.67	24.01	40	40											24.64		22.73		25.97				22.65	22.21	23.06			23.08		35.52	37.35		31.63		36.94					33.57	34.08		38.07		32.53
OS15															24.61		25.07		29.8		21.72	22.19	22.56					22.95		27.36			24.51		27.77		29.27	30.31	26.95	27.92			27.29		27.52		37.03	33.81
OS15	28.99	33.04	23.9	40	40											24.17		24.85		29.56				21.69	21.67	21.81			23.54		34.43	40		31.16		36.51					33	35.32		37.17		31.61
OS16															25.06		23.93		27.99		21.83	21.77	21.7					23.18		27.69			24.1		29.9		29.07	29.93	27.59	26.75			26.04		27.62		35.46	31.69
OS16	30.6	33.14	25.28	40	40											25.31		24.43		27.65				21.63	21.53	21.8			23.72		33.88	40		31.47		40					33.46	34.83		36.03		31.99
OS17															25.04		23.92		27.87		21.93	21.74	21.66					23.55		27.33			23.11		29.76		28.36	29.03	26.75	25.82			26.29		28.51		37.21	32.67
OS17	30.95	33.27	24.45	40	40											25.04		24.2		27.66				21.57	21.46	21.84			23.44		32.73	37.79		29.9		35.93					32.12	32.63		38.21		33.08
OS18															24.43		22.9		25.61		24.89	25.86	25.29					23.31		40			25.81		31.53		30.23	31.58	40	34.35			26.77		38.76		40	32.99
OS18	29.86	33.96	24.26	40												23.62		22.54		25.56				21.96	21.98	21.77			22.35		33.77	32.85		29.7		40					32.77	34.28		35.8		31.21			35.43
OS19															25.6		24.8		27.97		21.67	21.57	21.6					23.46		28.2			24.76		30.44		29.96	31.28	27.79	27.53			27.16		27.65		32.1	31.23
OS19	30.21	33.31	24.84	40	40											25.73		24.75		27.35				21.46	21.19	21.65			23.2		34.15	35.74		31.93		36.84					33.94	34.58		40		32.47			38.82
OS20															23.58		22.55		26.24		24.53	27.04	27.28					23.94		40			26.53		29.57		28.52	29.33	37.67	31.9			25.67		31.76		40	35.86
OS20	32.25	34.47	25.01	40												23.49		22.23		28.18				22.17	21.96	21.45			23.28		34.52	40		30.62							32.83	34.42		35.63		30.19			37.01
OS21															24.96		24.24		38.74		23.23	25.01	25.64					21.88		35.1			25.22		26.83		28.21	30.9	36.83	32.02			25.76		31.44		34.58	35.99
OS21	31.33	33.04	25.05													24.31		23.86		28.5				21.87	21.78	21.55			21.94		33.59	37.64		31.19							33.7	33.87		39.35		31.01			37.19
OS22															24.49		21.83		28.05		23.54	25.18	25.39					21.8		39.31			25.16		29.76		28.59	30.79	36.73	32.13			25.96		31.51		40	35.66
OS22	30.05	33.46	23.88	40												23.71		21.57		26.2				22.03	22	21.8			21.59		34.06	35.9		29.85		40					32.77	33.5		36.77		30.78			36.99
OS23															24.42		24.54		24.99		22.64	24.7	25.03					22.55		33.97			24.4		26.35		26.81	28.85	33.66	27.98			25.52		27.09		40	37.25
OS23	29.62	33.66	24.93	38.98												23.99		23.97		26.81				21.98	21.96	21.68			21.63		33.63			30.03		40					32.86	33.86		36.73		30.6
OB cell line (CRL-11372)															26		24.16		27.14		21.87	22.21	22					23.65		28.49			27.5		31.6		29.72	29.97	28.16	28.32			28.03		29.52		34.97	29.27
OB cell line (CRL-11372)	29.83	33.58	23.78	40	40											26.05		24.55		27.49				21.9	21.88	21.95			23.68		35.57	33.12		33.8		40					33.82	36.1		40		36.25			36.71
OS cell line (CRL-1543)															25.31		22.68		27.75		22	22.17	21.81					24.09		28.75			26.76		31.64		30.28	30.78	29.5	29.02			28.5		30.71		35.79	31.91
OS cell line (CRL-1543)	28.72	32.79	23.63	40	40											25.44		22.87		27.03				21.77	21.81	21.8			23.58		34.48	34.92		32.8		38.8					34.21	35.08		37.58		35.15			37.94
OB cell line (HOBC-12720)															26.55		24.18		29.85		21.89	22	21.94					23.88		26.6			23.64		29.03		29.45	29.83	27.29	27.32			27.24		27.69		36.43	27.53
OB cell line (HOBC-12720)	30.64	33.91	24.06	40												26.41		24.23		29.56				21.95	21.97	21.92			23.5		31.84	32.2		29.54		40					32.71	32.19		39.02		32.88			34.87
OS cell line (HTB-85)															23.17		23.92		28.1		22.09	22.24	21.71					23.75		28.16			25.97		30.76		28.83	29.82	27.3	27.15			26.82		28.17		38.21	30.97
OS cell line (HTB-85)	27.65	32.76	22.63	38.41	40											23.05		23.92		27.98				21.96	21.97	22.04			23.31		34.87	33.28		32.23		40					34.73	35.82		36.62		33.51			37.2
OB cell line (Hof-4610)															25.92		23.78		29.07		21.96	22.13	21.89					23.95		26.74			24.43		29.28		29.72	29.77	27.44	27.59			27.61		29.12			27.95
OB cell line (Hof-4610)	29.64	33.1	23.32	40	40											25.87		23.82		28.96				21.82	21.85	21.83			23.35		32.65	33.12		30.35		40					32.55	33.5		39.54		38.19			35.77
IPC																											21.36
IPC																											21.75
IPC																											22.26
IPC																											21.68
IPC																											21.57
IPC																											21.8
IPC																											21.58
IPC																											22.2
IPC																											21.8
IPC																											21.48
IPC																											21.72
IPC																											21.2
IPC																											21.32
IPC																											24.75
IPC																											21.5
IPC																											22.83
IPC																											22.68
IPC																											21.45
IPC																											24.89
IPC																											21.83
IPC																											21.93
IPC																											21.67
IPC																											24.53
IPC																											23.23
IPC																											23.54
IPC																											22.64
IPC																											22
IPC																											21.87
IPC																											21.96
IPC																											21.89
IPC																											22.09
IPC																											21.36
IPC																											22.01
IPC																											21.58
IPC																											21.56
IPC																											21.52
IPC																											21.49
IPC																											21.61
IPC																											21.67
IPC																											22.54
IPC																											21.62
IPC																											21.3
IPC																											22.19
IPC																											21.13
IPC																											21.17
IPC																											23.68
IPC																											21.46
IPC																											22.97
IPC																											21.53
IPC																											21.36
IPC																											25.86
IPC																											21.77
IPC																											21.74
IPC																											21.57
IPC																											27.04
IPC																											25.01
IPC																											25.18
IPC																											24.7
IPC																											22.17
IPC																											22.21
IPC																											22.13
IPC																											22
IPC																											22.24
IPC																											21.26
IPC																											21.57
IPC																											21.55
IPC																											21.6
IPC																											21.62
IPC																											21.45
IPC																											21.6
IPC																											21.61
IPC																											23.69
IPC																											21.74
IPC																											21.31
IPC																											22.56
IPC																											21.25
IPC																											21.47
IPC																											22.76
IPC																											21.49
IPC																											23.22
IPC																											21.51
IPC																											21.44
IPC																											25.29
IPC																											21.7
IPC																											21.66
IPC																											21.6
IPC																											27.28
IPC																											25.64
IPC																											25.39
IPC																											25.03
IPC																											21.81
IPC																											22
IPC																											21.89
IPC																											21.94
IPC																											21.71
IPC																											21.24
IPC																											21.44
IPC																											21.37
IPC																											21.51
IPC																											21.48
IPC																											21.5
IPC																											21.61
IPC																											21.58
IPC																											22.37
IPC																											21.56
IPC																											21.33
IPC																											21.69
IPC																											21.27
IPC																											21.62
IPC																											23.06
IPC																											21.51
IPC																											22.67
IPC																											22.65
IPC																											21.24
IPC																											21.96
IPC																											21.63
IPC																											21.57
IPC																											21.46
IPC																											22.17
IPC																											21.87
IPC																											22.03
IPC																											21.98
IPC																											21.77
IPC																											21.9
IPC																											21.82
IPC																											21.95
IPC																											21.96
IPC																											21.34
IPC																											21.32
IPC																											21.28
IPC																											21.27
IPC																											21.31
IPC																											21.29
IPC																											21.52
IPC																											21.51
IPC																											22.21
IPC																											21.32
IPC																											21.17
IPC																											21.67
IPC																											21.23
IPC																											21.28
IPC																											22.71
IPC																											21.28
IPC																											22.37
IPC																											22.21
IPC																											21.18
IPC																											21.98
IPC																											21.53
IPC																											21.46
IPC																											21.19
IPC																											21.96
IPC																											21.78
IPC																											22
IPC																											21.96
IPC																											21.81
IPC																											21.88
IPC																											21.85
IPC																											21.97
IPC																											21.97
IPC																											21.18
IPC																											21.63
IPC																											21.81
IPC																											21.76
IPC																											21.82
IPC																											21.89
IPC																											22.04
IPC																											21.79
IPC																											22.65
IPC																											21.69
IPC																											21.58
IPC																											21.81
IPC																											21.48
IPC																											21.89
IPC																											23.87
IPC																											21.9
IPC																											23.67
IPC																											23.06
IPC																											21.55
IPC																											21.77
IPC																											21.8
IPC																											21.84
IPC																											21.65
IPC																											21.45
IPC																											21.55
IPC																											21.8
IPC																											21.68
IPC																											21.8
IPC																											21.95
IPC																											21.83
IPC																											21.92
IPC																											22.04
IPC																											21.58
Water															40		37.05				21.36	21.26	21.24					40		40					40		40	40							40
Water																40				40				21.34	21.18	21.58
#RefGenes	0	0	0	0	0	0	0	0	0	0	0	0	0	0	1	1	1	1	1	1	0	0	0	0	0	0		0	0	0	0	0	0	0	0	0	0	0	0	0	0	0	0	0	0	0	0	0	0
#Spike	0	0	0	0	0	0	0	0	0	0	0	0	0	0	0	0	0	0	0	0	0	0	0	0	0	0		1	1	0	0	0	0	0	0	0	0	0	0	0	0	0	0	0	0	0	0	0	0
[truncated: 723 more columns]
