# Supplementary material for: miRNA profiling identifies deregulated miRNAs associated with osteosarcoma development and time to metastasis in two large cohorts
Source: Mol Oncol. 2017 Dec 1;12(1):114–31. doi: 10.1002/1878-0261.12154 (PMC5748490; doi:10.1002/1878-0261.12154)
Supplement: Supplementary file 7 — Table S2. Log2 normalized data for the 752 miRNAs analyzed for the OS discovery cohort. [file MOL2-12-114-s007.xlsx]

## Sheet: Ark1
Samples / miRs	(hsa-miR-1201)	(hsa-miR-1259)	(hsa-miR-1974)	SNORD38B	SNORD38B	SNORD49A	SNORD49A	U6	U6	hsa-let-7a	hsa-let-7a*	hsa-let-7a-2*	hsa-let-7b	hsa-let-7b*	hsa-let-7c	hsa-let-7d	hsa-let-7d*	hsa-let-7e	hsa-let-7f	hsa-let-7f-1*	hsa-let-7f-2*	hsa-let-7g	hsa-let-7i	hsa-let-7i*	hsa-miR-1	hsa-miR-100	hsa-miR-101	hsa-miR-103	hsa-miR-103	hsa-miR-103-2*	hsa-miR-105	hsa-miR-106a	hsa-miR-106b	hsa-miR-106b*	hsa-miR-107	hsa-miR-10a	hsa-miR-10b	hsa-miR-1227	hsa-miR-124	hsa-miR-1248	hsa-miR-1249	hsa-miR-1254	hsa-miR-125a-3p	hsa-miR-125a-5p	hsa-miR-125b	hsa-miR-125b-1*	hsa-miR-125b-2*	hsa-miR-126	hsa-miR-126*
OS1	-1.09265	-5.15265	4.36735	-9.42994	3.43735	5.00735	4.96735	0.847347	0.957347	0.187347	-5.82265	-9.42994	3.40735	-3.02265	-2.55265	-1.48265	-1.63265	0.467347	1.45735	-4.27265	-5.98265	1.39735	-0.282653	-4.33265	-9.42994	-3.75265	-1.95265	2.54735	2.50735	-7.44265	-3.67265	0.357347	-5.39265	-2.83265	1.35735	-2.99265	-2.50265	-6.57265	-9.42994	-1.84265	-6.76265	-9.42994	-4.77265	2.21735	0.257347	-9.42994	-9.42994	3.69735	-1.41265
OS2	-2.71782	-5.83782	1.73218	2.84551	2.60218	4.02551	3.74218	0.23551	0.202177	0.47551	-5.26782	-8.20782	4.08551	-3.15782	-1.91449	-0.52449	-1.56449	0.85551	1.66551	-4.82782	-6.70782	1.74551	-0.0244898	-6.13782	-6.45449	-2.84449	-1.40449	2.00551	1.75218	-8.93782	-5.35449	-0.27449	-5.15449	-5.97782	0.74551	-3.80449	-2.57449	-6.33782	-9.96178	-3.70782	-6.11782	-9.96178	-6.97782	2.89551	3.83551	-7.60782	-7.46782	2.31551	-2.41449
OS3	-2.08915	-3.87915	3.88085	3.14418	3.18085	3.58418	3.79085	0.374184	0.71085	0.764184	-5.86915	-9.48311	3.36418	-3.85915	-1.63582	-2.38582	-3.18582	-0.585816	0.0841837	-5.91915	-5.32915	1.10418	1.08418	-4.56915	-4.93582	-5.16582	-2.11582	0.794184	0.78085	-9.48311	-9.48311	2.19418	-4.37582	-4.04915	-0.445816	-3.22582	-3.02582	-5.76915	-9.48311	-1.00915	-6.60915	-7.65915	-7.10915	1.44418	1.33418	-9.48311	-9.48311	3.93418	-0.725816
OS4	-2.54663	-5.04663	2.98337	1.96337	1.87337	3.36337	3.31337	-0.116633	0.243367	0.703367	-5.24663	-10.5239	3.98337	-2.78663	-1.22663	-0.346633	-1.12663	0.313367	1.66337	-4.35663	-5.99663	0.803367	0.743367	-4.27663	-6.03663	-3.86663	-2.20663	1.85337	1.84337	-8.37663	-2.51663	0.583367	-5.82663	-5.10663	0.713367	-6.02663	-2.85663	-5.65663	-8.41663	-2.94663	-6.79663	-8.19663	-6.93663	2.12337	2.37337	-10.5239	-7.92663	2.32337	-2.63663
OS5	-2.71588	-5.10588	2.64412	2.31745	2.67412	4.64745	4.14412	0.027449	0.604116	-0.112551	-5.16588	-9.67651	2.61745	-3.92588	0.247449	-1.67255	-2.07255	0.467449	1.15745	-4.87588	-5.67588	0.927449	-0.112551	-6.17588	-1.12255	-5.54255	-1.90255	2.00745	1.52412	-9.67651	-7.85255	0.807449	-5.35255	-3.87588	0.897449	-1.82255	-1.48255	-6.30588	-9.67651	-2.98588	-9.67651	-9.67651	-6.30588	2.07745	3.73745	-9.67651	-4.84588	0.627449	-4.57255
OS6	-3.35993	-5.94993	2.17007	2.66673	2.47007	2.56673	2.24007	0.0867347	0.310068	-0.293265	-5.80993	-8.51993	3.36673	-3.44993	-0.593265	-0.583265	-1.47327	-0.383265	1.22673	-4.49993	-5.72993	1.65673	0.0967347	-5.42993	-10.3439	-3.71327	-2.15327	2.57673	2.30007	-8.15993	-5.53327	1.03673	-4.52327	-4.17993	1.50673	-2.84327	-2.26327	-6.29993	-8.76327	-3.93993	-5.83993	-8.55993	-6.44993	1.54673	3.58673	-7.41993	-6.13993	1.38673	-3.54327
OS7	-3.12017	-5.26017	3.10983	2.52316	2.58983	3.19316	3.12983	0.593163	0.85983	0.483163	-5.44017	-8.08017	3.84316	-2.70017	-0.346837	-1.62684	-2.48684	0.673163	0.653163	-5.28017	-5.88017	1.26316	-0.156837	-3.77017	1.21316	-3.85684	-1.71684	1.77316	1.78983	-7.62017	-7.10684	-0.246837	-5.50684	-4.54017	0.663163	-5.79684	-3.04684	-6.38017	-9.9008	-1.88017	-7.23017	-9.9008	-5.20017	2.65316	4.10316	-7.73017	-5.76017	2.83316	-2.11684
OS8	-1.35003	-4.02003	3.73997	3.74663	3.66997	4.87663	4.85997	2.18663	2.32997	0.0266327	-5.56003	-5.42003	3.86663	-2.86003	-2.25337	-1.64337	-2.26337	1.00663	0.826633	-6.15003	-7.03003	1.24663	-0.643367	-5.88003	-5.69337	-1.94337	-2.06337	1.56663	1.48997	-8.71399	-8.71399	0.666633	-6.67337	-6.94003	0.536633	-4.90337	-2.56337	-4.12003	-8.71399	-0.570034	-6.27003	-8.71399	-6.67003	2.88663	5.10663	-5.63003	-8.71399	2.54663	-2.35337
OS9	-1.5218	-3.9418	3.2682	3.02153	2.7282	4.21153	3.9082	0.681531	1.0082	-0.448469	-5.4818	-9.55909	1.28153	-4.9418	-2.49847	-3.64847	-4.11847	0.531531	-0.758469	-7.1318	-5.6218	-0.158469	-2.69847	-7.9618	-5.98847	-5.63847	-2.02847	2.04153	1.7482	-7.4618	-4.09847	1.53153	-4.57847	-3.3418	1.09153	-5.13847	-5.22847	-4.7218	-6.97847	-2.2718	-8.4718	-7.8118	-5.2818	3.01153	2.89153	-9.55909	-5.8218	2.38153	-2.52847
OS10	-2.61418	-5.11418	3.20582	3.97582	3.48582	6.49582	6.07582	1.80582	0.945816	-5.95418	-5.45418	-8.65418	3.69582	-3.63418	-3.98418	-1.29418	-1.72418	-0.364184	-2.03418	-5.14418	-5.35418	1.46582	-1.43418	-4.99418	-10.1648	-6.91418	-3.63418	2.80582	2.34582	-7.76418	-6.89418	2.00582	-4.39418	-3.10418	1.33582	-6.96418	-10.1648	-5.49418	-0.274184	-1.30418	-7.09418	-8.32418	-5.95418	2.11582	1.52582	-8.73418	-8.72418	1.99582	-1.94418
OS11	0.583333	-2.92667	4.26333	3.87	4.22333	5.89	6.19333	1.75	2.39333	0.47	-4.85667	-8.16396	3.14	-3.20667	-2.95	-0.66	-0.6	-1.47	1.35	-2.81667	-4.75667	0.34	-1.3	-5.16667	-6.88	-5.7	-1.74	2.26	2.50333	-8.16396	-8.16396	2.55	-4.49	-2.84667	1.2	-5.04	-3.28	-5.18667	-2.17	-2.37667	-8.16396	-8.16396	-6.11667	0.75	0.31	-8.16396	-8.16396	2.38	-2.72
OS12	-0.660782	-2.98078	3.11922	3.81255	4.02922	5.37255	5.43922	0.102551	0.749218	-0.507449	-5.91078	-6.89078	2.09255	-3.96078	-3.47745	-1.29745	-1.74745	0.442551	0.992551	-3.67078	-5.99078	1.86255	-0.437449	-4.74078	-8.65807	-4.39745	-2.40745	1.78255	1.94922	-8.65807	-4.35745	1.38255	-4.28745	-2.49078	0.782551	-5.02745	-3.98745	-3.75078	-4.92745	-0.770782	-7.55078	-6.84078	-6.27078	2.37255	0.272551	-8.65807	-8.65807	2.35255	-2.34745
OS13	-2.37265	-5.10265	2.63735	2.55735	2.36735	4.29735	3.81735	1.71735	1.82735	-0.292653	-6.44265	-10.0866	2.32735	-4.94265	-2.12265	-0.922653	-1.65265	0.697347	1.52735	-4.66265	-6.94265	1.23735	-0.732653	-6.52265	-4.68265	-4.01265	-2.26265	2.28735	1.88735	-7.75265	-5.32265	0.567347	-4.53265	-3.57265	1.04735	-2.86265	-2.50265	-5.72265	-6.91265	-4.03265	-8.17265	-10.0866	-7.50265	2.38735	2.81735	-10.0866	-7.63265	2.59735	-2.52265
OS14_Duplicate1	-2.65486	-3.27486	3.86514	3.71847	3.51514	5.72847	5.38514	3.40847	2.02514	-0.961531	-7.39486	-7.60486	4.01847	-3.60486	-2.38153	-0.901531	-1.53153	0.418469	-1.04153	-5.71486	-6.94486	1.09847	0.0184694	-4.77486	-10.3388	-6.07153	-4.35153	2.50847	1.97514	-7.49486	-4.33153	0.138469	-5.23153	-3.69486	0.918469	-4.09153	-2.74153	-5.71486	-4.67153	-3.36486	-7.43486	-8.01486	-6.48486	2.39847	2.80847	-7.88486	-7.43486	1.81847	-3.23153
OS14_Duplicate2	-2.14228	-3.14228	4.51772	3.36439	3.88772	5.19439	5.79772	2.36439	2.55772	0.214388	-6.99228	-8.82228	3.74439	-3.10228	-1.76561	-1.17561	-1.50561	0.524388	0.784388	-5.04228	-5.55228	0.804388	0.0943878	-4.00228	-7.52561	-5.37561	-3.65561	1.93439	2.50772	-8.21228	-4.06561	-0.425612	-4.91561	-2.72228	0.824388	-4.46561	-3.35561	-5.02228	-3.46561	-2.83228	-7.00228	-8.41228	-6.00228	2.19439	2.57439	-7.95228	-7.95228	1.26439	-3.52561
OS15	-1.65823	-5.70823	3.43177	3.1551	3.16177	2.6951	2.48177	-2.0349	-2.22823	0.405102	-7.09823	-10.3222	3.2551	-3.82823	-0.00489796	-1.5049	-2.5449	0.815102	-0.154898	-5.66823	-7.98823	0.475102	0.245102	-4.27823	-9.2649	-6.0449	-2.3349	1.9451	1.72177	-8.18823	-5.5849	0.515102	-5.7649	-3.87823	0.715102	-2.4849	-3.3949	-6.10823	-2.1549	-2.35823	-5.94823	-9.08823	-5.94823	2.9551	2.1151	-10.3222	-7.28823	1.5551	-3.6949
OS16	-2.79517	-5.33517	2.52483	2.85816	2.49483	3.98816	3.37483	-0.0718367	0.15483	0.228163	-6.07517	-9.77913	3.81816	-3.66517	-1.98184	-1.15184	-2.01184	0.328163	1.16816	-5.65517	-7.02517	1.87816	0.298163	-4.18517	-7.54184	-3.77184	-1.57184	2.37816	1.86483	-9.77913	-9.77913	-0.111837	-5.88184	-5.36517	1.06816	-3.93184	-2.30184	-5.05517	-8.36184	-0.95517	-6.68517	-8.69517	-7.81517	2.31816	3.80816	-7.29517	-9.77913	3.80816	-1.34184
OS17	-3.72425	-6.04425	2.77575	2.33908	2.18575	3.45908	3.02575	-0.490918	-0.434252	0.0490816	-5.50425	-10.3282	4.26908	-2.67425	-2.38092	-0.980918	-1.65092	0.629082	1.55908	-4.89425	-5.40425	1.08908	-1.13092	-5.85425	-10.3282	-5.29092	-0.620918	2.51908	2.21575	-7.84425	-2.32092	0.799082	-4.83092	-5.01425	1.39908	-5.65092	-2.32092	-6.56425	-7.78092	-1.52425	-6.05425	-9.02425	-6.52425	2.31908	2.18908	-8.50425	-10.3282	2.28908	-3.05092
OS18	-3.7065	-7.8065	1.8935	5.16684	2.5335	6.69684	3.6135	3.98684	0.593503	-11.6805	-7.6165	-6.6965	3.78684	-3.5465	-1.93316	-0.633163	-1.98316	-10.4032	-4.75316	-6.6165	-8.1265	2.82684	-9.16316	-5.0565	-10.4032	-3.39316	-6.41316	3.98684	1.6235	-7.5065	-8.09316	2.67684	-7.04316	-5.2365	0.526837	-5.34316	-4.29316	-7.9065	-10.4032	-4.6065	-8.6965	-11.6805	-7.6365	3.30684	1.23684	-5.6365	-11.6805	3.84684	0.0168367
OS19	-2.09602	-5.19602	3.27398	2.69398	2.38398	3.49398	3.36398	0.32398	0.76398	0.0939796	-6.03602	-7.62602	3.53398	-3.81602	-2.14602	-1.66602	-2.98602	0.50398	0.76398	-5.82602	-6.46602	1.13398	0.64398	-4.35602	-3.80602	-2.93602	-1.91602	2.27398	2.06398	-7.84602	-3.31602	0.0439796	-4.88602	-4.41602	1.15398	-3.24602	-1.59602	-5.15602	-9.24998	-3.67602	-6.99602	-9.24998	-6.50602	2.14398	3.28398	-7.34602	-6.61602	3.75398	-0.94602
OS20	-7.4165	-9.6365	-0.176497	5.67684	1.3435	6.70684	2.6035	3.01684	-3.3465	-12.9571	-9.6865	-12.9571	2.72684	-5.7865	-0.313163	0.736837	-0.0731633	-8.41316	-2.64316	-7.9965	-9.5865	3.58684	-2.50316	-5.3565	-10.7432	-6.60316	-4.68316	4.01684	0.0935034	-8.7965	-4.45316	3.00684	-5.85316	-6.2065	0.806837	-7.41316	-3.26316	-10.8565	-8.08316	-6.7265	-12.9571	-11.9165	-9.8165	3.60684	0.326837	-9.7065	-8.4065	3.19684	-0.873163
OS21	-5.60415	-7.31415	0.67585	3.65918	1.41585	4.37918	1.86585	-10.1208	-2.77415	-6.48082	-7.86415	-11.9381	3.39918	-5.46415	1.78918	0.409184	-2.28082	-8.21082	-3.40082	-7.97415	-8.14415	2.85918	-2.82082	-5.28415	-5.96082	-7.37082	-4.58082	3.36918	0.27585	-8.32415	-4.09082	1.88918	-3.74082	-6.12415	1.31918	-5.39082	-5.98082	-8.75415	-3.85082	-5.47415	-9.23415	-11.9381	-10.0041	2.63918	0.899184	-11.9381	-10.5541	2.77918	-1.18082
OS22	-4.25633	-7.66633	1.91367	4.06367	2.08367	6.72367	4.22367	0.503673	-0.406327	-12.0803	-8.26633	-10.1063	3.39367	-4.05633	-1.20633	-0.0363265	-2.23633	-8.17633	-3.57633	-6.97633	-7.70633	2.59367	-2.95633	-4.98633	-12.0803	-7.10633	-4.90633	4.01367	1.46367	-7.24633	-12.0803	2.43367	-4.02633	-5.43633	1.08367	-6.55633	-4.12633	-7.74633	-6.56633	-3.68633	-8.16633	-12.0803	-7.93633	2.77367	1.29367	-7.41633	-12.0803	3.82367	-0.00632653
OS23	-3.77173	-7.81173	0.918265	3.67827	1.85827	3.55827	1.87827	3.10827	-0.961735	-5.87173	-7.78173	-11.9557	3.69827	-4.18173	1.74827	1.28827	-0.751735	-5.56173	0.118265	-7.01173	-8.01173	2.57827	1.00827	-4.75173	-11.9557	-9.15173	-3.83173	2.76827	0.948265	-8.60173	-11.9557	0.878265	-4.78173	-6.17173	0.848265	-6.02173	-4.19173	-7.67173	-11.9557	-6.25173	-6.70173	-11.9557	-6.47173	2.69827	2.22827	-8.44173	-8.33173	2.56827	-1.92173
OB cell line (CRL-11372)	-0.966667	-4.71667	5.08333	2.98	2.81333	4.82	4.31333	1.84	1.37333	0.49	-6.70667	-4.25667	1.48	-4.93667	-2.62	-0.74	-0.99	0.82	0.66	-4.95667	-7.23667	0.95	-0.54	-7.38667	-5.99	-0.29	-3.18	2.5	2.17333	-6.91667	-3.68	1.82	-4.76	-2.90667	1.37	-2.45	-6.07	-4.39667	-8.97729	-7.71667	-5.24667	-8.97729	-5.06667	2.64	5.08	-5.03667	-8.97729	-1.79	-8.97729
OS cell line (CRL-1543)	0.32551	-3.74449	5.41551	3.93551	3.60551	6.56551	6.17551	1.49551	2.01551	0.49551	-5.43449	-5.87449	2.48551	-3.75449	-2.39449	-1.03449	-1.53449	-0.25449	0.22551	-5.16449	-6.03449	0.74551	-1.46449	-6.10449	-6.54449	-2.66449	-1.96449	3.53551	3.16551	-5.94449	-8.67845	2.73551	-3.87449	-2.00449	2.11551	-2.97449	-3.81449	-4.53449	-8.67845	-8.67845	-5.94449	-8.67845	-5.51449	1.49551	1.40551	-7.48449	-7.37449	-2.27449	-8.67845
OB cell lines (HOBC-12720)	-2.55616	-5.82616	4.02384	1.53051	1.67384	3.90051	3.85384	-1.76949	-1.47616	1.48051	-3.75616	-4.11616	4.44051	-1.45616	-0.94949	-1.36949	-1.74949	0.79051	0.76051	-4.62616	-4.10616	0.84051	0.39051	-4.79616	-8.34949	0.55051	-1.46949	1.74051	1.66384	-7.91616	-9.79345	0.24051	-4.92949	-4.35616	0.50051	-7.58949	-2.92949	-6.70616	-6.73949	-7.76616	-8.65616	-9.79345	-5.81616	2.74051	5.46051	-4.68616	-7.61616	-4.06949	-9.79345
OS cell line (HTB-85)	0.964014	-4.14599	5.98401	5.46735	5.56401	4.71735	4.69401	0.537347	0.634014	0.477347	-6.25599	-4.66599	2.66735	-3.61599	-2.12265	-0.192653	-1.18265	1.33735	1.48735	-6.11599	-7.20599	1.81735	0.467347	-4.89599	-9.30661	-2.33265	-2.93265	2.43735	2.58401	-8.11599	-2.52265	2.17735	-3.40265	-1.84599	1.38735	-4.63265	-2.92265	-3.94599	-9.30661	-5.66599	-4.60599	-9.30661	-5.49599	3.33735	1.87735	-7.00599	-9.30661	-3.56265	-9.30661
OB cell lines (Hof-4610)	-1.41816	-4.87816	4.90184	2.46184	2.35184	4.60184	4.40184	-0.688163	-0.738163	1.64184	-4.42816	-4.89816	3.95184	-2.12816	-0.898163	-1.33816	-1.38816	0.941837	0.791837	-4.32816	-5.27816	0.771837	-0.738163	-9.54212	-9.54212	0.431837	-1.84816	2.27184	1.98184	-7.32816	-9.54212	1.72184	-4.84816	-3.86816	1.10184	-5.22816	-2.04816	-4.85816	-9.54212	-7.40816	-7.29816	-9.54212	-4.65816	3.16184	5.77184	-4.91816	-6.58816	-4.29816	-9.54212
#MissDataFreq(%)	0%	0%	0%	3,45%	0%	0%	0%	0%	0%	10,34%	0%	44,83%	0%	0%	0%	0%	0%	0%	0%	0%	0%	0%	0%	3,45%	34,48%	0%	0%	0%	0%	20,69%	31,03%	0%	0%	0%	0%	0%	3,45%	0%	41,38%	3,45%	10,34%	58,62%	0%	0%	0%	34,48%	37,93%	0%	17,24%
[truncated: 299 more columns]
