# Supplementary material for: miRNA profiling identifies deregulated miRNAs associated with osteosarcoma development and time to metastasis in two large cohorts
Source: Mol Oncol. 2017 Dec 1;12(1):114–31. doi: 10.1002/1878-0261.12154 (PMC5748490; doi:10.1002/1878-0261.12154)
Supplement: Supplementary file 8 — Table S3. Raw expression data (Cq values) for 33 miRNAs to be validated and the five reference miRNAs analyzed with the Pick&Mix microRNA PCR Panel, 384 well Ready‐to‐Use (Exiqon, Denmark) using the OS validation cohort. [file MOL2-12-114-s008.xlsx]

## Sheet: Ark1
Exiqon	UniSp3 IPC	UniSp3 IPC	UniSp6 CP	hsa-miR-100-5p	hsa-miR-125b-1-3p	hsa-miR-125b-5p	hsa-miR-127-3p	hsa-miR-128-3p	hsa-miR-136-5p	hsa-miR-148b-3p	hsa-miR-154-5p	hsa-miR-181a-5p	hsa-miR-181b-5p	hsa-miR-181c-5p	hsa-miR-185-5p	hsa-miR-191-5p	hsa-miR-221-3p	hsa-miR-222-3p	hsa-miR-223-3p	hsa-miR-299-5p	hsa-miR-29a-5p	hsa-miR-29b-1-5p	hsa-miR-29b-3p	hsa-miR-29c-3p	hsa-miR-30e-3p	hsa-miR-335-5p	hsa-miR-342-3p	hsa-miR-34a-3p	hsa-miR-370-3p	hsa-miR-374a-5p	hsa-miR-376a-3p	hsa-miR-376c-3p	hsa-miR-378a-3p	hsa-miR-382-5p	hsa-miR-409-3p	hsa-miR-410-3p	hsa-miR-411-5p	hsa-miR-423-5p	hsa-miR-425-3p	hsa-miR-431-5p	hsa-miR-432-5p	hsa-miR-433-3p	hsa-miR-493-5p	hsa-miR-663b	hsa-miR-664a-3p	hsa-miR-92b-3p	#Plate	#IPC	#IPC-PlateID
FFPE OS1_Dup1	20,68		18,11	27,31	32,15	23,58	27,13	29,73	28,09	28,64	30,27	22,97	26,89	32,60	25,15	27,00	25,03	26,70	24,64	30,88	28,77	32,99	26,63	27,34	30,92	32,46	27,68	31,54	30,30	30,06	29,79	28,73	26,36	29,79	28,23	32,98	29,60	28,46	30,86	33,00	32,76	33,29	31,25	26,50	28,82	31,60	3	0	3
FFPE OS1_Dup2	20,72		17,02	25,90	30,86	22,47	26,20	28,39	27,04	27,26	28,85	21,55	25,30	30,80	24,61	25,73	24,05	25,17	23,49	29,83	28,20	31,22	25,82	26,23	28,85	32,69	26,26	30,44	29,31	27,94	27,88	27,20	25,19	28,60	27,39	31,01	28,37	27,20	29,62	31,88	31,15	31,94	29,78	25,88	27,61	30,03	11	0	11
FFPE OS2_Dup1	20,71		17,55	23,82	29,55	20,48	25,37	28,61	26,05	28,52	27,49	23,19	27,11	30,46	27,7	27,67	26,2	25,59	26,01	29,12	28,95	32,49	28,07	27,67	29,35	34,65	27,25	28,6	29,23	29,79	28,17	27,1	28,55	28,05	27,19	32,31	27,74	28,29	31,03	33,31	31,35	31,7	28,96	26,67	29,67	31,66	4	0	4
FFPE OS2_Dup2	20,66		17,14	23,48	29,16	20,11	25,17	28,32	25,63	27,88	27,15	22,82	26,74	29,36	27,29	27,11	25,80	24,94	25,82	29,07	28,86	32,81	27,58	26,97	28,91	34,45	27,04	28,15	29,03	29,31	27,36	26,53	28,18	28,18	26,86	31,20	27,31	27,77	30,64	32,97	31,20	31,45	28,37	26,44	29,08	31,01	12	0	12
FFPE OS3_Dup1	20,47		17,25	27,54	32,52	23,88	32,96	29,55	35,18	30,4	34,56	22,75	25,68	31,9	28,07	28,68	25,37	28,21	24,63	35,8	31,32	33,15	29,11	29,04	30,95	37,64	28,27	33,67	40	30,95	38,36	35,88	27,63	36,41	35,03	37,72	36,18	29,8	33,35	35,56	37,23	33,79	37,92	25,68	29,98	31,62	4	0	4
FFPE OS3_Dup2	19,96		16,86	27,02	32,62	23,71	32,52	29,16	35,44	29,86		22,51	25,36	35,14	27,71	28,17	25,19	27,84	24,25	35,61	30,74	32,49	28,76	29,04	30,32	37,69	28,01	33,49	37,14	30,96	37,05	35,34	27,12	36,41	33,37	40,00	35,10	29,72	32,26	35,10	37,03	33,72	37,33	25,64	29,69	31,26	12	0	12
FFPE OS4_Dup1	20,52		17,92	23,20	28,74	18,51	23,47	27,21	23,80	25,63	25,99	21,60	25,72	27,39	26,86	26,92	24,63	25,11	27,09	28,61	26,55	31,29	23,91	22,88	28,10	32,31	26,05	27,29	27,78	29,74	26,03	25,70	28,08	26,56	25,80	28,71	26,82	27,26	30,63	29,30	28,55	28,23	25,96	23,74	26,30	28,11	6	0	6
FFPE OS4_Dup2	20,49		16,98	21,80	27,52	17,50	22,55	26,37	23,04	24,59	24,75	20,18	24,36	26,41	25,95	25,65	23,85	24,18	26,12	27,19	26,03	29,86	23,14	22,01	26,86	31,47	24,88	26,28	26,90	27,62	24,69	24,30	26,94	25,19	25,05	27,03	25,66	25,89	29,35	28,30	26,99	27,32	25,46	23,28	25,35	27,49	14	0	14
FFPE OS5_Dup1	20,64		18,43	26,35	32,06	24,23	34,71	30,38		30,14		25,33	28,62	32,35	27,74	26,86	25,94	24,12	27,47	36,86	29,44	33,10	27,69	28,63	30,86	34,75	27,98	31,59		32,82	35,94	37,20	30,34	40,00	40,00	40,00	35,08	28,36	31,30	35,46		33,79	37,72	25,82	28,36	31,37	7	0	7
FFPE OS5_Dup2	20,56		17,17	24,90	32,27	23,30	34,85	29,41	34,74	29,38	35,92	24,14	27,14	31,57	27,02	25,78	25,17	23,18	26,45	40,00	29,15	32,12	27,06	27,81	29,85	34,45	26,81	30,51	35,92	30,85	35,95	35,12	29,01	36,18	35,75	37,15	37,31	27,55	30,16	35,69	40,00	33,00		25,45	27,60	30,80	15	0	15
FFPE OS6_Dup1	20,57		18,06	26,37	31,88	22,62	27,96	28,59	30,12	28,37	31,09	21,14	24,72	31,35	27,13	27,88	25,99	26,66	25,09	31,55	28,89	32,47	27,14	27,09	29,66	37,43	27,11	30,64	31,67	31,50	30,77	30,36	28,26	30,46	28,91	33,97	30,79	28,18	32,59	32,23	32,55	31,78	30,69	25,61	27,52	30,38	7	0	7
FFPE OS6_Dup2	20,54		16,92	24,64	30,78	21,52	26,82	27,32	28,70	26,80	29,19	19,64	23,13	29,87	25,70	26,29	24,87	25,24	23,80	29,70	28,62	31,45	26,09	26,02	28,30	36,02	25,73	29,25	30,54	28,91	28,97	28,68	26,65	28,64	28,06	31,26	29,54	26,90	30,90	31,05	31,53	31,17	29,95	24,97	26,40	29,06	15	0	15
FFPE OS7_Dup1	20,96		17,98	23,50	29,00	20,28	25,93	27,83	27,04	26,73	28,19	21,35	25,20	29,81	25,87	25,21	24,81	24,87	24,36	29,10	28,43	32,36	25,22	25,74	28,78	34,29	25,27	28,05	28,64	28,73	26,17	26,50	26,73	28,71	26,83	30,60	28,30	26,38	29,06	31,25	30,59	31,45	29,02	25,87	27,76	31,20	8	0	8
FFPE OS7_Dup2	20,74		17,27	22,87	28,96	19,53	25,43	27,24	26,83	27,19	27,54	20,79	24,64	29,05	25,31	25,24	24,15	24,11	23,76	28,67	28,16	31,78	25,55	25,59	28,30	31,68	24,62	27,24	28,61	28,61	25,31	25,89	26,14	27,96	26,02	30,58	27,61	26,71	29,77	31,60	29,91	31,13	28,15	25,63	27,56	31,75	16	0	16
FFPE OS8_Dup1	18,64		18,27	26,15	31,91	23,65	32,13	28,71	32,51	28,21	33,94	23,84	27,21	31,43	26,50	26,32	24,87	25,45	26,00	35,51	28,27	33,53	26,32	26,88	30,00	37,18	26,55	30,08	34,34	29,56	33,87	33,08	26,58	34,22	32,61	35,73	34,22	28,34	30,31	34,75	39,35	34,65	34,87	25,73	28,57	31,53	9	0	9
FFPE OS8_Dup2	20,90		17,51	25,32	30,91	22,95	31,31	27,97	30,79	27,54	33,34	22,97	26,39	30,90	25,88	25,58	24,20	24,61	25,24	33,95	28,06	31,94	25,91	26,17	28,83	37,12	25,85	29,61	34,03	28,43	33,36	31,99	26,04	33,62	32,68	35,57	32,98	27,77	29,59	34,95	35,16	33,85	34,69	25,43	27,77	30,53	17	0	17
FFPE OS9_Dup1	19,47		17,75	24,28	29,69	21,30	29,12	27,18	28,94	24,80	31,34	20,85	24,73	30,94	24,15	23,82	23,28	25,31	24,94	32,31	27,31	32,26	25,49	25,86	28,64	32,72	26,10	29,33	32,52	28,82	29,85	30,31	23,93	31,20	29,73	34,44	31,12	27,63	26,53	32,92	34,64	33,79	32,22	25,26	26,94	29,86	1	0	1
FFPE OS9_Dup2	20,62		17,15	22,94	28,99	20,34	28,11	26,77	28,26	24,00	30,54	19,71	23,53	29,64	23,75	22,76	22,65	24,08	24,01	30,58	26,83	31,33	24,93	25,16	27,31	31,84	25,15	28,61	31,75	26,89	29,04	28,87	23,10	30,88	29,12	32,98	29,88	26,97	26,58	32,12	33,65	32,97	32,38	24,94	26,13	29,08	10	0	10
FFPE OS10_Dup1	20,97		17,68	23,57	29,91	19,58	28,81	26,88	28,78	25,97	30,88	21,66	25,8	29,08	25,46	25,35	23,58	23,86	24,79	31,06	28,13	32,1	25,86	26,17	28,74	33,98	24,72	29,44	31,64	28,31	29,99	29,49	26,59	30,51	29,5	32,22	30,06	26,45	29,37	32,04	32,77	31,96	31,92	22,54	25,95	29,68	4	0	4
FFPE OS10_Dup2	20,79		17,24	23,47	29,74	19,51	28,48	27,01	28,60	25,71	30,59	21,59	25,66	28,76	25,44	25,19	23,45	23,40	24,64	31,63	27,93	32,52	25,75	26,03	28,57	33,57	24,70	29,76	32,22	28,11	29,26	29,05	26,62	30,65	29,51	33,27	30,07	26,37	28,63	31,67	32,93	32,67	31,17	22,61	25,65	29,19	12	0	12
FFPE OS11_Dup1	20,58		17,60	26,59	31,97	22,85	27,82	25,81	28,27	26,25	30,15	20,61	23,84	29,10	25,09	25,54	23,70	25,51	24,96	30,77	28,29	32,09	26,56	26,39	26,52	33,02	25,70	31,08	31,02	27,31	29,67	28,82	25,54	29,88	29,06	32,87	29,66	26,94	30,05	32,94	33,16	32,07	31,19	24,98	26,81	27,88	5	0	5
FFPE OS11_Dup2	20,60		17,09	26,27	32,47	22,71	27,50	25,63	27,84	25,95	29,73	20,24	23,50	28,51	25,05	25,11	23,52	25,06	24,68	30,75	28,25	32,05	26,24	26,03	25,99	32,55	25,51	30,65	30,98	26,65	29,09	28,60	25,20	29,88	28,92	32,08	29,11	26,79	29,24	32,34	32,30	31,71	30,72	24,90	26,29	27,16	13	0	13
FFPE OS12_Dup1	20,66		17,63	26,78	32,16	23,35	32,89	28,26	32,99	26,89	34,19	20,45	24,51	32,34	26,84	26,51	24,32	26,20	28,51	40,00	28,99	32,07	27,31	28,72	29,02	34,88	27,15	33,72	36,01	29,35	33,99	33,57	25,98	34,16	32,92	38,63	33,87	28,19	30,05	35,23	36,39	33,50	35,52	24,80	28,54	30,00	5	0	5
FFPE OS12_Dup2	20,83		17,17	26,50	31,55	23,15	31,74	28,20	32,48	26,75	33,85	20,06	24,14	32,33	26,62	26,16	24,18	25,90	28,20	34,80	28,88	31,99	27,25	28,52	28,57	34,82	26,79	32,97	35,74	28,76	33,23	33,50	25,84	34,52	32,75	37,33	33,15	28,14	29,82	34,60	36,21	32,92	35,98	24,75	28,19	29,67	13	0	13
FFPE OS13_Dup1	20,60		17,99	24,65	30,76	20,81	29,83	29,13	28,94	27,76	31,61	22,62	27,25	30,79	26,78	26,95	26,07	25,74	26,00	32,65	28,36	33,82	26,00	26,35	29,77	35,75	27,16	29,95	31,88	28,91	30,86	30,37	25,92	31,79	30,64	34,32	32,40	27,96	30,94	35,10	37,01	33,56	33,85	25,45	28,19	32,18	18	0	18
FFPE OS13_Dup2	20,38		16,98	23,84	29,79	19,95	28,77	28,04	28,04	27,03	31,01	21,75	25,95	29,86	26,02	26,44	25,22	24,66	25,19	32,17	27,60	31,78	25,20	25,56	29,14	35,02	26,66	29,25	31,74	28,68	30,50	29,77	25,15	31,69	30,09	33,79	30,52	27,66	30,74	33,49	35,64	32,80	32,47	24,60	27,57	31,07	19	0	19
FFPE OS14_Dup1	20,62		17,87	25,43	31,67	20,71	22,66	26,83	24,09	26,19	25,54	20,22	23,98	28,89	25,25	24,77	26,76	26,66	24,67	27,10	27,65	32,64	25,11	25,50	28,11	34,92	25,71	28,75	26,83	28,74	24,97	23,69	27,28	25,95	25,10	28,20	26,08	26,29	28,62	29,99	27,60	27,82	25,86	25,95	26,49	28,85	6	0	6
FFPE OS14_Dup2	20,87		17,15	24,65	31,69	20,22	22,22	26,32	23,66	26,67	24,79	19,59	23,40	28,59	24,81	24,54	26,46	26,37	24,14	26,54	27,58	31,49	25,09	25,51	27,65	35,08	25,11	27,95	26,37	27,92	24,77	22,94	26,79	25,47	24,81	27,22	25,35	25,99	28,39	30,00	27,08	27,44	26,04	25,81	26,71	28,94	14	0	14
FFPE OS15_Dup1	20,65		17,85	23,87	29,73	20,68	27,48	28,06	28,67	27,22	31,19	22,01	25,79	29,40	25,61	26,29	25,69	25,42	25,62	31,06	28,34	33,05	24,91	25,16	27,69	34,89	25,80	29,10	31,68	29,93	30,18	28,95	25,65	31,04	29,83	33,62	30,70	27,16	29,98	33,88	32,62	32,93	30,87	26,84	27,83	29,85	7	0	7
FFPE OS15_Dup2	20,52		17,07	22,93	29,59	20,06	26,89	27,77	28,04	26,53	29,73	21,26	25,05	28,97	25,11	25,54	25,24	24,73	24,95	29,94	28,25	31,88	24,78	24,89	26,89	35,50	25,07	28,64	31,44	28,74	29,12	28,14	25,02	30,44	29,09	33,16	29,84	26,69	29,31	33,15	32,47	32,12	30,78	26,66	27,35	29,59	15	0	15
FFPE OS16_Dup1	20,50		17,90	25,06	30,24	21,14	28,33	28,31	30,25	27,25	31,87	22,75	25,77	29,88	25,06	25,43	23,14	22,43	23,93	31,34	28,59	32,24	26,65	26,60	29,13	33,85	26,23	29,22	31,71	29,17	31,38	30,57	24,54	31,09	29,93	34,31	31,51	27,30	29,87	33,81	33,26	33,73	32,25	27,07	27,20	29,66	18	0	18
FFPE OS16_Dup2	20,54		17,35	24,61	29,62	21,06	28,33	27,95	30,07	27,31	32,22	22,62	25,49	29,88	24,99	25,52	23,06	22,19	23,73	32,01	28,11	32,36	26,50	26,65	29,83	34,83	26,30	28,84	32,53	29,71	31,32	29,81	24,44	31,10	29,47	34,48	30,84	27,85	29,90	33,92	33,86	33,57	32,45	26,79	27,34	29,94	19	0	19
FFPE OS17_Dup1	20,38		17,76	25,52	31,22	20,69	23,98	27,18	24,16	26,17	26,17	22,80	26,59	29,84	24,57	25,14	24,49	24,32	23,53	26,16	27,84	34,16	25,80	25,63	27,95	34,88	25,96	28,63	27,10	27,66	25,70	24,66	23,80	26,44	24,95	30,01	25,09	26,38	29,34	29,53	30,01	29,50	26,09	24,55	26,56	29,02	18	0	18
FFPE OS17_Dup2	20,50		16,94	25,46	30,63	20,84	23,98	27,01	23,76	26,07	25,80	22,67	26,30	30,01	24,72	25,50	24,59	24,24	23,59	26,38	27,90	33,27	25,82	25,47	27,96	35,28	26,46	28,29	27,12	28,00	25,45	24,48	23,96	26,00	24,81	29,30	24,76	26,77	29,14	29,63	30,00	30,06	26,03	24,65	26,82	29,18	19	0	19
FFPE OS18_Dup1	20,48		18,25	26,52	32,97	24,98	31,95	27,72	33,95	27,63	36,44	21,29	24,16	31,28	25,69	24,83	25,00	25,26	24,92	35,03	28,04	31,89	26,15	27,09	29,19	35,48	26,25	31,52	35,86	30,35	35,76	34,65	26,48	35,26	34,25	40,00	34,54	28,26	29,79	35,62	37,61	34,74	36,98	24,12	27,91	29,79	18	0	18
FFPE OS18_Dup2	20,35		17,51	25,69	32,78	24,97	31,88	26,66	33,83	26,70	33,83	20,72	22,77	31,22	25,30	24,81	24,10	24,49	24,48	35,66	27,60	31,28	25,87	26,52	28,86	36,19	26,15	31,57	35,96	29,59	34,10	33,32	26,00	35,72	33,26	35,86	33,45	28,15	28,80	34,82	35,70	34,18	40,00	23,73	27,31	28,70	19	0	19
FFPE OS19_Dup1	20,96		17,97	23,71	29,00	20,60	26,16	27,29	25,71	26,51	28,48	21,48	25,07	28,58	24,91	25,65	22,45	21,85	24,10	29,60	27,04	32,64	25,17	25,08	28,41	33,64	25,97	28,89	28,54	28,44	27,73	27,26	24,44	28,46	27,11	30,96	27,94	27,17	29,12	30,90	31,15	31,19	29,03	23,80	26,72	29,22	8	0	8
FFPE OS19_Dup2	20,66		17,20	22,83	28,74	19,83	25,62	26,76	25,04	25,87	27,69	20,67	24,18	28,33	24,46	24,82	21,91	21,25	23,49	28,89	26,78	31,48	25,02	24,79	27,61	33,34	25,19	28,26	28,19	26,97	27,14	26,48	23,84	27,56	26,66	30,02	27,24	26,66	28,69	30,28	30,43	30,83	28,36	23,61	26,07	28,82	16	0	16
FFPE OS20_Dup1	20,72		17,54	24,02	29,28	20,96	25,00	27,35	25,59	26,21	27,37	21,47	24,88	30,56	24,31	25,27	24,54	24,14	21,97	27,87	27,52	30,96	25,33	25,34	27,87	35,08	25,53	28,28	27,99	27,51	26,69	25,57	24,72	27,64	26,55	29,98	27,07	26,14	29,16	30,85	30,03	30,63	27,83	25,25	26,13	30,08	8	0	8
FFPE OS20_Dup2	20,70		17,15	23,78	29,25	20,59	24,92	27,33	25,20	25,86	27,05	21,18	24,63	30,67	24,31	25,02	24,38	23,98	21,85	27,66	27,51	30,27	25,46	25,08	27,72	34,82	25,32	28,09	27,97	27,06	26,19	25,45	24,56	27,25	26,15	29,90	26,68	26,02	28,93	30,64	29,95	30,71	28,02	25,43	26,17	30,18	16	0	16
FFPE OS21_Dup1	21,72		17,92	24,51	30,67	21,90	27,67	28,26	28,89	27,51	30,63	21,68	24,79	31,19	26,71	26,73	24,07	25,56	25,92	31,04	28,30	32,18	26,98	27,12	28,96	34,71	25,78	31,62	31,33	28,78	30,10	29,56	25,91	30,27	29,45	33,25	30,32	27,82	31,24	32,60	32,22	32,66	30,95	26,01	28,31	31,73	9	0	9
FFPE OS21_Dup2	20,65		17,10	23,72	29,73	21,14	27,09	27,54	28,03	26,57	29,89	20,82	23,90	30,31	26,00	25,89	23,29	24,75	25,14	30,97	27,89	31,59	26,35	26,28	28,05	33,74	25,02	30,31	30,68	27,78	29,28	28,54	25,04	29,77	28,76	32,30	29,62	27,23	29,72	31,75	31,57	32,56	30,08	25,63	27,63	31,33	17	0	17
FFPE OS22_Dup1	20,37		17,57	26,03	31,70	22,57	33,95	27,19	32,33	25,23	34,34	20,67	23,89	29,67	25,29	26,09	25,60	25,49	26,08	33,72	28,10	33,67	26,22	26,54	29,11	37,38	25,74	30,04	34,18	28,72	34,55	34,88	24,70	35,05	35,34	40,00	34,28	26,32	30,14	34,74	37,09	33,45	36,56	25,98	27,31	29,80	10	0	10
FFPE OS22_Dup2	20,59		17,48	24,58	31,55	21,90	32,97	26,87	32,85	24,56	35,06	19,64	22,56	28,67	24,76	24,88	24,93	24,75	25,26	34,12	28,20	32,53	25,91	25,88	27,41	36,80	24,46	29,75	40,00	26,23	32,95	33,03	23,98	33,86	33,62	36,08	34,03	25,06	28,73	33,76	35,57	32,56	40,00	25,76	26,40	29,07	24	0	24
FFPE OS23_Dup1	20,88		17,59	27,17	30,76	24,08	29,61	27,76	30,23	28,04	33,10	21,50	24,03	32,02	25,74	26,21	25,82	27,00	24,82	31,94	29,67	32,49	27,33	27,92	29,27	35,26	27,94	30,17	32,58	29,84	30,99	30,48	24,69	31,66	30,67	34,79	31,32	27,84	30,54	33,55	35,11	32,67	32,82	24,17	26,77	30,10	2	0	2
FFPE OS23_Dup2	20,63		17,51	26,78	31,62	24,17	29,92	28,00	30,75	28,03	32,64	21,54	24,01	32,03	25,98	26,04	25,75	26,83	24,64	31,78	29,63	32,91	27,78	28,22	29,06	35,22	27,72	30,92	32,54	29,13	30,77	30,31	24,63	31,26	30,29	34,51	30,80	28,61	30,29	33,36	34,97	33,66	34,67	24,53	26,72	30,02	21	0	21
FFPE OS24_Dup1	20,33		17,51	25,99	33,05	23,95	29,49	27,57	30,87	26,98	31,54	20,62	23,33	29,70	26,23	25,50	24,91	26,29	25,72	32,61	28,92	32,81	26,45	27,01	28,79	35,17	26,45	30,76	32,02	28,08	31,24	30,96	25,18	32,17	30,69	33,56	31,52	27,74	29,90	33,14	33,01	33,17	32,75	25,15	26,92	28,56	18	0	18
FFPE OS24_Dup2	20,53		17,15	26,76	33,62	24,60	30,00	27,51	32,13	27,66	33,72	21,13	23,68	29,86	26,81	26,44	25,09	26,55	26,16	32,85	28,65	32,66	27,10	27,47	29,91	36,74	27,32	31,30	33,18	29,54	32,15	31,26	25,70	32,51	30,50	35,31	31,93	28,38	31,00	34,47	33,93	34,28	32,44	25,49	27,63	29,04	19	0	19
FFPE OS25_Dup1	20,90		17,28	21,91	28,65	19,28	27,98	27,49	26,88	26,46	29,75	21,92	26,01	30,22	24,48	25,25	23,12	23,01	22,35	31,48	26,57	30,78	23,68	24,08	27,81	33,89	25,36	26,98	30,96	26,98	28,92	28,48	23,08	30,09	29,60	33,77	30,08	26,67	29,66	33,92	32,73	33,81	32,38	25,12	27,10	31,03	2	0	2
FFPE OS25_Dup2	21,11		17,57	22,32	29,22	19,83	28,31	28,05	27,63	26,77	30,37	22,53	26,52	30,87	24,83	25,32	23,62	23,41	22,74	31,92	26,89	31,04	24,20	24,55	27,94	34,20	25,74	27,04	31,92	27,11	30,07	28,52	23,53	30,89	29,36	33,46	30,15	27,30	30,02	33,99	32,99	33,22	32,12	25,63	27,39	31,42	21	0	21
FFPE OS26_Dup1	20,60		18,28	23,36	30,09	20,86	31,63	28,71	32,90	28,60	35,67	21,87	25,75	31,90	26,95	26,33	25,70	25,62	25,62	33,66	28,91	32,54	27,10	27,50	29,51	36,03	26,52	29,32	34,64	29,76	33,77	33,54	25,85	32,98	31,82	35,26	32,94	27,77	31,61	36,17	37,38	35,75	35,41	26,77	27,72	31,93	3	0	3
FFPE OS26_Dup2	20,63		17,27	22,57	29,16	19,88	30,35	28,06	31,74	27,47	33,13	20,84	24,32	29,90	25,99	25,32	24,73	24,25	24,55	33,63	28,34	31,64	26,14	26,46	28,33	35,22	25,71	28,17	33,46	28,55	32,11	31,80	25,11	32,28	31,97	34,88	32,90	26,82	30,74	34,48	34,80	34,03	34,28	26,22	26,72	30,50	11	0	11
FFPE OS27_Dup1	20,68		17,97	25,65	32,08	21,86	28,9	27,99	29,62	26,94	31,6	19,51	22,75	29,11	26,73	26,13	24,84	25,73	26,93	32,19	27,27	32,34	25,69	26,6	27,89	36,93	26,32	29,92	32,46	29,72	30,94	30,06	26,51	31,53	30,07	34,99	31,29	27,92	30,87	34,04	34,71	33,69	32,12	25,67	26,53	29,93	4	0	4
FFPE OS27_Dup2	20,60		17,14	24,44	30,35	21,11	28,11	27,13	28,45	25,90	30,34	18,45	21,69	28,61	25,90	25,10	24,14	24,82	26,00	31,00	27,29	31,73	24,74	25,55	26,80	35,62	25,62	28,95	31,53	28,27	29,64	28,82	25,37	30,56	29,24	33,36	29,86	27,03	29,16	33,40	33,44	33,12	31,15	25,50	25,74	29,54	12	0	12
FFPE OS28_Dup1	20,31		17,20	26,09	31,19	23,87	28,07	29,75	30,77	30,20	30,80	22,27	25,56	32,91	27,92	28,67	26,33	26,94	27,49	31,48	30,83	33,64	28,47	29,04	31,87	36,64	28,08	35,49	32,47	32,15	29,99	29,96	28,15	30,44	28,71	33,34	31,50	29,72	31,90	31,61	32,43	31,98	31,68	25,56	30,81	32,28	5	0	5
FFPE OS28_Dup2	20,52		16,95	25,65	30,92	23,64	27,74	29,72	30,60	29,79	30,07	21,90	25,13	32,63	27,76	27,87	26,27	26,58	27,03	30,96	30,65	33,59	28,39	28,87	30,89	36,16	27,73	33,71	31,56	31,65	29,29	29,65	27,81	30,24	28,61	32,84	30,53	29,47	31,18	31,12	32,14	31,56	31,34	25,49	30,12	31,83	13	0	13
FFPE OS29_Dup1	20,60		17,08	24,85	31,27	21,76	26,96	27,63	27,81	26,96	28,80	21,88	25,58	28,98	25,21	26,75	24,74	24,11	23,69	31,88	28,33	32,20	26,00	26,29	29,36	35,75	25,17	29,49	31,48	30,07	28,63	27,68	26,32	28,00	28,08	30,51	29,59	27,30	30,83	29,24	30,73	29,48	29,65	24,12	28,69	31,46	5	0	5
FFPE OS29_Dup2	20,54		16,81	24,27	30,92	21,51	26,76	27,59	27,66	26,62	28,58	21,53	25,00	28,40	24,92	25,98	24,60	23,62	23,30	30,82	28,22	31,59	25,95	26,18	28,68	34,92	24,64	29,11	30,95	28,98	27,67	27,26	25,99	27,85	27,86	29,78	29,38	26,84	29,56	28,97	30,09	29,00	29,64	24,11	27,96	30,78	13	0	13
FFPE OS30_Dup1	20,47		16,64	24,83	29,59	20,49	23,85	28,65	26,49	27,25	27,46	23,49	27,20	30,88	26,63	26,46	25,23	24,82	24,22	28,30	29,21	31,60	27,31	26,74	28,77	35,46	26,08	29,14	28,67	29,46	27,26	26,29	26,21	27,06	25,98	30,55	27,23	27,37	30,17	31,49	30,11	30,56	27,84	25,33	26,90	30,57	23	0	23
FFPE OS30_Dup2	20,49		17,49	25,26	29,72	20,60	24,81	28,91	26,55	28,07	27,78	23,82	27,79	31,74	26,51	26,62	25,59	25,52	24,59	28,33	29,17	31,85	27,48	27,09	29,58	36,03	26,55	29,12	28,57	30,49	27,68	26,63	26,25	27,34	26,25	30,76	27,63	27,93	30,51	31,60	30,51	30,89	28,35	25,33	27,29	31,18	19	0	19
FFPE OS31_Dup1	20,58		17,91	27,08	32,54	23,25	21,93	26,47	23,58	26,14	24,88	18,65	21,79	27,96	25,98	24,92	26,72	27,02	27,37	26,85	28,65	34,16	26,16	26,09	28,05	31,93	25,50	29,21	25,93	29,52	24,32	23,44	27,10	24,77	23,76	27,02	25,74	26,10	28,49	26,32	26,16	25,77	24,34	25,09	25,52	28,68	7	0	7
FFPE OS31_Dup2	20,48		16,95	25,50	32,38	22,29	21,00	25,69	22,52	24,85	23,54	17,34	20,53	27,00	25,17	23,71	25,79	25,92	26,19	25,64	28,10	31,55	25,53	25,30	26,71	30,77	24,24	28,01	25,06	27,49	22,98	21,98	26,03	23,47	22,84	25,26	24,53	25,12	27,13	25,59	24,92	24,92	23,75	24,63	24,63	27,78	15	0	15
FFPE OS32_Dup1	20,38		19,32	24,96	30,73	22,45	27,14	28,07	27,64	27,84	29,53	22,55	26,59	31,25	26,12	26,23	22,88	24,09	24,34	29,81	27,69	32,87	25,86	26,25	30,11	36,42	27,07	28,24	30,70	29,04	28,38	27,92	24,98	29,66	27,86	32,62	29,00	27,47	31,25	32,11	32,53	32,57	28,34	25,84	27,95	30,53	8	0	8
FFPE OS32_Dup2	20,55		17,15	22,83	29,25	20,64	25,65	27,03	25,74	25,99	27,25	20,48	24,56	29,83	24,62	24,67	21,70	22,29	22,37	27,82	27,08	30,88	25,11	25,18	27,84	35,29	25,20	26,46	29,33	26,69	26,36	25,93	23,11	27,95	26,34	30,64	26,73	26,15	28,98	30,56	30,44	31,54	28,09	25,10	26,67	29,14	16	0	16
FFPE OS33_Dup1	20,44		17,54	25,95	31,84	22,95	27,40	28,61	28,91	28,67	29,48	22,75	25,20	32,35	26,98	27,56	24,49	24,43	25,45	30,02	28,52	32,89	27,26	28,15	29,54	36,00	26,33	32,46	31,11	30,35	29,89	30,02	27,16	28,95	27,83	32,01	29,92	28,90	31,02	31,98	31,12	31,96	29,26	27,24	29,31	31,18	17	0	17
FFPE OS33_Dup2	20,50		17,62	25,83	31,89	22,92	27,22	28,50	28,46	28,02	28,99	22,55	25,00	31,94	26,77	27,05	24,28	23,95	25,09	29,89	29,05	32,00	27,12	27,73	29,18	36,28	26,04	31,64	30,75	29,72	29,28	29,27	26,69	29,00	27,86	31,96	29,55	29,22	30,01	31,46	31,44	31,91	29,17	27,56	29,10	31,53	24	0	24
FFPE OS34_Dup1	19,59		17,97	25,00	29,45	20,89	25,04	25,88	23,78	27,27	26,84	23,70	28,33	32,57	26,07	26,89	22,87	22,15	24,79	25,86	27,34	33,66	25,00	24,56	28,94	34,94	25,71	29,56	28,71	30,71	25,72	25,00	23,96	27,18	26,14	30,47	26,12	27,94	29,07	30,58	31,45	30,78	27,40	25,94	28,20	30,00	1	0	1
FFPE OS34_Dup2	20,57		16,89	23,53	28,75	19,93	24,26	25,54	23,16	26,34	25,60	22,69	26,91	31,16	25,64	25,63	22,32	21,05	23,82	24,83	27,07	33,12	24,66	24,21	27,30	33,87	24,62	29,11	27,99	28,46	25,08	23,85	23,07	25,97	25,35	29,14	24,24	27,26	29,20	29,49	29,88	29,92	26,90	25,80	27,12	29,18	10	0	10
FFPE OS35_Dup1	19,52		16,94	23,75	28,85	20,83	27,00	27,59	29,34	26,98	29,67	19,08	22,38	30,09	26,31	25,79	25,20	25,23	26,64	30,01	28,52	31,28	25,96	26,53	28,17	32,65	25,76	30,56	30,49	28,75	29,79	28,78	25,89	29,47	28,22	32,78	29,85	25,69	29,66	32,32	31,83	30,60	30,61	24,08	25,71	28,94	2	0	2
FFPE OS35_Dup2	20,56		17,19	24,15	29,98	21,53	27,55	28,64	30,03	27,92	30,18	19,77	23,00	30,89	26,92	25,99	25,78	25,78	27,04	30,74	29,07	32,09	26,94	27,46	28,43	33,34	26,06	31,21	31,26	28,79	30,13	29,32	26,58	29,71	28,81	32,81	30,33	26,84	30,35	32,93	32,73	31,34	31,81	24,80	26,05	29,54	21	0	21
FFPE OS36_Dup1	20,93		18,08	26,75	33,49	24,91	31,83	27,02	31,47	27,80	33,51	21,62	24,05	31,30	27,55	26,59	25,62	27,11	26,47	34,73	29,10	33,65	28,14	29,08	29,61	38,43	26,88	32,93	34,93	29,91	33,26	33,82	27,29	32,81	32,64	37,82	33,59	29,17	30,95	35,73	36,49	34,75	40,00	26,49	28,87	28,89	2	0	2
FFPE OS36_Dup2	20,48		17,08	25,90	33,13	24,48	30,69	26,82	30,63	26,88	32,37	20,84	23,50	30,61	26,85	25,69	25,18	26,42	25,86	32,74	29,20	33,05	27,86	28,61	28,84	39,39	26,15	32,02	35,14	28,74	32,60	32,17	26,54	32,99	31,91	35,50	32,86	28,65	29,74	35,17	34,26	33,66	34,99	26,13	28,17	28,13	21	0	21
FFPE OS37_Dup1	20,90		18,44	28,14	33,24	22,48	28,77	27,49	29,29	27,80	31,79	23,27	26,41	32,76	26,29	26,73	24,18	26,64	29,11	31,83	29,28	34,15	27,99	28,04	31,09	37,24	26,59	31,46	31,46	30,61	29,91	29,91	25,97	30,26	29,24	33,21	30,93	27,83	30,59	33,30	32,86	32,99	31,32	24,96	28,68	31,31	3	0	3
FFPE OS37_Dup2	20,79		17,11	26,14	33,34	21,01	27,61	26,07	28,56	26,18	29,99	21,58	24,49	30,70	25,45	25,23	23,07	24,65	27,58	30,00	28,79	32,71	26,97	26,88	29,01	36,26	24,85	29,73	30,17	27,64	27,90	28,11	24,63	29,51	27,95	31,46	29,33	26,11	28,59	31,72	31,08	31,83	30,08	24,13	27,11	30,04	11	0	11
FFPE OS38_Dup1	20,65		17,79	23,48	29,00	20,02	25,47	27,49	25,35	26,16	27,59	21,68	24,93	29,20	24,35	24,63	23,67	24,05	23,22	27,97	27,29	31,83	25,01	24,88	27,89	33,20	24,57	29,14	28,22	27,23	26,79	26,08	25,05	27,66	26,02	30,37	26,93	25,98	28,55	30,31	30,43	30,63	27,68	25,98	27,50	28,76	5	0	5
FFPE OS38_Dup2	20,66		17,29	22,94	28,93	19,78	25,22	27,59	24,99	26,03	27,03	21,24	24,72	29,26	24,17	24,32	23,68	23,76	22,90	27,38	27,27	31,92	25,12	25,01	27,61	33,51	24,19	28,63	28,28	26,74	26,39	25,63	24,83	27,32	25,77	30,20	26,57	26,01	28,33	30,17	30,03	30,64	27,70	26,12	27,41	28,73	13	0	13
FFPE OS39_Dup1	20,54		17,84	25,46	30,33	20,60	27,74	28,16	29,23	28,23	31,04	23,74	26,05	31,92	25,78	26,01	25,13	25,27	21,72	33,12	29,13	33,36	25,96	25,67	29,99	32,87	25,07	30,33	32,01	31,34	30,44	29,76	26,47	31,01	29,08	34,46	32,06	26,79	29,93	33,74	33,24	31,37	32,43	25,33	26,81	30,16	6	0	6
FFPE OS39_Dup2	20,70		17,03	24,06	29,77	19,78	27,18	27,71	28,59	27,62	29,59	22,71	24,89	31,34	25,07	25,07	24,63	24,43	20,84	32,29	28,85	32,18	25,61	25,11	28,82	31,91	24,04	29,70	30,98	29,34	29,49	28,67	25,52	29,76	28,36	32,73	30,34	26,06	28,79	32,91	32,27	30,66	32,08	25,05	26,18	29,54	14	0	14
FFPE OS40_Dup1	20,64		18,35	24,94	29,76	21,54	26,88	27,84	27,27	26,65	29,60	22,50	25,88	30,68	24,98	25,50	23,25	23,72	24,48	31,29	26,47	31,65	24,48	24,55	28,58	35,90	25,32	29,04	30,59	28,87	28,74	28,13	25,30	29,73	28,51	33,51	29,23	26,78	29,60	32,05	32,57	32,67	29,97	24,24	26,85	29,85	7	0	7
FFPE OS40_Dup2	20,62		17,60	24,31	29,75	21,06	26,67	27,40	26,61	26,08	28,87	21,92	25,47	30,25	24,73	25,24	22,92	23,08	23,93	30,30	26,29	30,72	24,30	24,31	27,94	34,94	25,06	28,61	29,72	28,19	27,96	27,55	24,74	29,24	27,87	31,85	28,67	26,82	28,78	31,81	32,29	32,58	29,63	24,11	26,71	29,57	15	0	15
FFPE OS41_Dup1	20,51		19,00	27,58	32,72	22,44	29,02	27,94	30,14	28,08	31,83	22,76	26,13	31,38	27,92	27,45	24,45	25,84	27,55	32,55	27,35	32,35	25,21	26,26	29,97	37,35	27,82	32,55	33,09	30,57	31,97	31,24	28,15	31,13	30,55	34,74	31,69	28,58	31,81	34,51	34,25	35,00	31,61	27,34	27,92	30,65	8	0	8
FFPE OS41_Dup2	20,63		17,31	26,38	31,48	21,22	27,74	26,70	28,20	26,60	30,63	21,32	24,96	30,23	27,02	26,48	23,24	24,60	26,15	31,18	26,93	30,96	24,50	25,19	28,37	36,86	26,91	30,64	30,76	29,48	29,88	29,51	26,74	30,16	29,05	32,93	30,11	27,90	29,81	33,22	34,15	33,34	30,92	26,69	27,10	29,46	16	0	16
FFPE OS42_Dup1	20,45		18,18	27,16	32,29	22,67	28,75	27,85	28,87	27,35	31,74	21,94	24,74	30,89	25,88	26,80	25,63	27,54	25,92	32,55	27,43	31,66	25,84	26,33	29,85	36,97	26,67	30,93	32,87	29,20	30,30	30,52	26,87	31,76	30,94	35,50	31,42	28,22	31,09	35,27	35,05	33,46	31,85	25,84	27,88	30,16	2	0	2
FFPE OS42_Dup2	20,54		17,17	25,70	31,88	21,61	27,94	27,52	27,95	26,32	30,08	20,69	23,30	30,43	25,46	25,56	25,04	26,67	24,90	31,73	27,50	30,23	25,63	25,96	27,93	36,72	25,26	30,13	31,89	27,25	29,73	29,04	25,68	30,17	29,75	34,02	29,91	27,52	29,74	34,21	33,65	33,13	31,65	25,61	27,00	29,54	21	0	21
FFPE OS43_Dup1	21,06		17,34	26,99	30,83	22,31	29,95	26,71	31,19	26,53	33,10	19,67	22,87	30,42	24,88	25,44	23,45	25,52	25,37	32,31	27,93	31,31	25,94	26,88	28,32	33,73	25,62	30,88	33,33	28,01	31,18	31,04	26,38	31,73	31,32	39,09	32,15	26,53	29,28	34,19	34,73	32,94	33,47	24,74	26,26	28,73	2	0	2
FFPE OS43_Dup2	20,83		17,25	26,55	30,88	22,28	30,16	26,92	31,17	26,33	32,68	19,61	22,73	30,15	25,05	25,02	23,37	25,12	25,18	33,34	28,06	30,92	26,10	26,95	28,19	33,91	25,25	30,53	33,93	27,56	32,36	31,08	26,38	31,61	31,31	34,54	32,40	26,65	28,95	34,15	35,04	33,17	34,43	24,85	25,98	28,48	21	0	21
FFPE OS44_Dup1	20,59		17,97	26,29	31,34	23,13	26,71	27,62	28,50	27,88	29,76	22,07	24,88	32,20	24,72	26,69	24,75	25,44	23,27	29,99	28,89	33,04	27,27	27,49	28,96	35,18	26,77	30,21	30,07	30,03	29,67	28,96	24,91	29,22	27,95	33,07	29,51	26,69	30,50	32,33	31,94	30,87	30,13	24,16	27,83	30,62	3	0	3
FFPE OS44_Dup2	20,65		17,20	25,51	31,02	22,60	26,22	27,25	27,77	27,07	29,09	21,36	24,07	31,15	24,62	25,98	24,17	24,72	22,54	29,28	28,79	32,11	27,07	27,12	27,90	34,64	26,00	30,06	29,30	29,05	28,69	28,01	24,44	28,51	27,52	32,06	28,66	26,34	29,39	31,50	31,02	30,44	30,03	23,86	27,12	29,94	11	0	11
FFPE OS45_Dup1	20,56		17,64	24,15	30,78	22,77	26,64	27,48	27,47	26,45	28,60	23,18	26,51	32,14	25,57	25,73	23,06	24,74	23,84	28,21	26,94	31,17	24,39	25,08	29,17	34,47	25,98	28,37	29,62	28,36	27,65	26,88	25,17	29,26	28,38	31,29	28,17	26,51	29,26	31,52	31,64	31,73	28,83	25,00	26,37	28,57	5	0	5
FFPE OS45_Dup2	20,56		17,52	24,18	31,24	22,67	26,49	27,26	27,13	26,19	28,67	23,06	26,21	31,71	25,56	25,59	23,01	24,49	23,66	27,96	26,87	31,89	24,37	24,94	28,86	33,98	25,91	28,14	29,68	28,45	27,42	26,74	25,01	29,25	28,00	31,21	27,99	26,67	28,80	30,74	31,32	31,44	28,89	25,00	26,13	28,09	13	0	13
FFPE OS46_Dup1	20,65		17,47	24,25	28,95	20,87	27,62	27,39	29,47	27,23	30,01	20,76	23,38	30,81	25,71	25,66	22,77	24,02	23,95	32,07	28,14	32,17	26,05	26,17	28,20	32,58	24,28	31,15	31,13	29,08	30,25	29,27	26,36	29,91	28,72	32,45	30,68	26,58	29,68	32,82	31,72	29,52	32,61	23,77	27,51	29,84	5	0	5
FFPE OS46_Dup2	20,25		17,00	24,02	29,04	20,76	27,54	27,50	28,95	27,12	29,58	20,67	23,28	31,07	25,61	25,55	22,67	23,89	23,73	31,29	28,00	31,78	26,27	26,50	28,10	33,03	24,08	30,78	31,14	28,98	29,86	29,23	26,08	29,75	28,53	32,83	30,08	26,88	29,34	32,49	31,80	29,58	32,75	23,73	27,42	30,04	13	0	13
FFPE OS47_Dup1	21,02		18,19	24,96	30,21	19,97	26,73	26,85	27,10	26,64	29,32	22,24	25,78	29,61	25,00	25,80	24,47	24,52	24,98	29,74	27,51	32,56	25,37	25,21	28,90	33,66	25,32	28,51	30,00	29,00	28,31	27,77	25,59	29,18	28,17	31,64	28,91	26,47	29,33	32,03	32,27	31,30	29,73	25,46	26,72	29,84	7	0	7
FFPE OS47_Dup2	20,69		17,03	23,69	29,36	19,06	25,89	26,06	26,31	25,70	27,98	21,11	24,49	28,78	24,18	24,60	23,63	23,21	23,97	28,61	26,99	30,75	24,92	24,64	27,58	32,53	24,03	27,54	29,23	27,24	27,13	26,57	24,67	28,01	27,35	30,29	27,84	25,46	28,15	30,99	30,95	30,84	29,19	25,05	25,69	29,07	15	0	15
FFPE OS48_Dup1	19,89		17,93	24,07	29,52	21,66	23,91	26,03	25,14	26,29	26,62	21,21	24,26	28,90	23,95	25,33	22,38	23,05	24,48	26,34	25,97	30,20	23,62	24,61	26,86	31,51	24,47	29,46	26,05	27,64	23,90	24,75	25,99	25,91	24,35	28,26	25,84	26,01	29,25	27,90	28,19	28,88	25,70	24,99	25,31	30,06	8	0	8
FFPE OS48_Dup2	20,64		17,45	23,80	29,48	21,35	23,68	25,99	24,84	26,28	26,30	20,92	24,16	28,84	23,74	25,09	22,21	22,77	24,04	26,04	25,99	29,98	23,94	24,77	26,62	31,05	24,13	28,63	26,04	27,16	23,53	24,31	25,65	25,76	24,03	28,13	25,37	26,18	29,04	27,48	28,06	28,96	25,46	24,97	25,50	30,08	16	0	16
FFPE OS49_Dup1	20,48		17,32	24,67	31,29	21,74	26,41	28,72	27,48	28,77	29,27	22,97	24,88	32,63	27,81	27,69	25,96	26,66	25,60	29,90	29,57	31,94	27,65	27,80	29,17	40,00	26,95	30,56	30,52	30,46	29,33	28,68	27,34	28,46	27,61	31,80	29,26	30,49	31,47	32,33	31,33	31,61	30,48	27,90	28,60	31,64	20	0	20
FFPE OS49_Dup2	20,51		17,11	24,47	30,95	21,64	26,64	29,04	27,34	28,68	28,90	22,82	24,87	32,10	27,89	27,35	25,98	26,62	25,61	29,81	29,21	32,13	27,78	27,76	29,05	37,92	26,79	30,85	30,31	30,25	29,37	28,70	27,12	28,28	27,46	32,07	28,86	29,64	31,87	32,48	31,26	31,34	30,25	27,99	28,58	31,60	20	0	20
FFPE OS50_Dup1	20,61		17,51	24,61	29,70	21,18	28,80	26,18	29,75	25,67	31,04	20,12	22,99	30,46	24,53	24,78	22,66	24,04	23,54	32,08	27,23	30,96	24,96	25,10	27,81	35,51	25,14	29,13	31,77	27,47	30,36	29,80	23,82	30,87	30,10	33,63	30,91	25,60	29,19	34,02	33,83	32,36	31,86	25,45	26,12	28,87	3	0	3
FFPE OS50_Dup2	20,61		17,01	24,14	29,55	20,93	28,37	26,24	29,26	25,34	31,05	19,85	22,55	30,02	24,34	24,28	22,44	23,40	23,12	31,81	27,45	30,71	24,97	25,20	26,98	35,11	24,64	28,86	31,57	26,66	29,86	29,64	23,65	30,81	29,58	32,73	30,31	25,56	28,58	33,50	32,86	32,34	31,62	25,42	25,84	28,30	11	0	11
FFPE OS51_Dup1	20,77		17,26	23,43	29,75	20,29	26,67	26,34	26,96	26,21	28,78	19,84	23,69	29,9	25,99	25,01	23,86	23,79	25,65	29,47	27,66	30,77	25,85	25,73	28,95	30,34	24,75	29,11	30,1	27,45	27,81	27,48	26,44	29,61	28,37	31,22	28,42	26,78	29,48	32,78	32,02	31,1	29,84	26,08	25,8	29,84	4	0	4
FFPE OS51_Dup2	20,70		17,01	23,18	29,68	20,17	26,67	26,24	26,91	25,86	28,74	19,72	23,49	30,22	25,95	24,96	23,82	23,53	25,52	29,09	27,81	30,97	25,72	25,63	28,77	29,62	24,62	28,93	30,21	27,15	27,35	27,23	26,26	29,55	28,20	31,34	28,30	26,57	28,91	31,84	30,97	30,99	28,98	26,09	25,50	30,02	12	0	12
FFPE OS52_Dup1	20,49		17,34	24,27	30,51	21,67	26,36	28,38	26,46	27,71	28,31	22,45	24,56	31,91	26,93	27,46	25,10	25,94	24,34	29,56	28,26	32,05	26,31	26,63	28,70	39,48	25,75	29,81	30,87	29,28	29,22	27,99	26,34	28,45	27,58	32,31	28,74	29,38	30,90	32,90	31,59	31,95	29,81	27,93	28,35	30,96	20	0	20
FFPE OS52_Dup2	20,63		17,17	24,10	30,81	21,61	26,29	28,16	26,35	27,69	28,20	22,47	24,61	31,64	26,95	27,09	25,11	26,00	24,35	29,53	28,22	32,12	26,51	26,69	28,80	37,98	25,66	29,89	30,76	29,14	29,06	27,94	26,18	28,60	27,61	32,10	28,69	29,55	31,02	33,38	31,82	32,60	29,89	28,08	28,44	31,49	20	0	20
FFPE OS53_Dup1	20,87		17,33	22,09	27,85	19,22	23,31	25,73	23,20	24,77	25,28	20,47	23,75	28,25	24,05	23,91	22,87	25,27	23,02	26,59	26,56	30,97	25,47	25,18	26,86	30,50	24,09	28,51	25,74	26,09	24,32	23,77	23,80	25,78	24,73	27,47	25,67	25,26	27,46	29,03	26,86	28,15	25,32	24,30	25,76	28,60	6	0	6
FFPE OS53_Dup2	20,71		17,07	22,15	28,54	19,34	23,37	26,31	23,44	25,12	25,29	20,66	23,86	28,72	24,11	24,02	22,98	25,44	23,02	26,75	26,63	30,58	26,12	25,91	27,12	31,14	24,12	28,59	26,00	26,36	24,69	23,81	23,79	25,75	24,76	27,60	25,62	25,77	28,04	29,19	26,97	28,52	25,97	24,49	26,05	28,98	14	0	14
FFPE OS54_Dup1	20,33		17,71	26,33	31,52	23,22	25,99	31,09	29,68	29,88	30,41	25,48	28,54	34,76	28,55	28,18	25,70	26,62	25,63	35,54	31,85	34,74	29,23	30,37	32,18	35,13	28,10	32,74	30,79	34,87	30,33	30,58	28,88	28,58	27,88	31,92	32,62	28,47	32,89	30,87	29,72	29,64	29,65	26,91	27,33	31,85	6	0	6
FFPE OS54_Dup2	20,37		17,65	26,55	30,88	22,28	25,63	30,55	28,49	29,45	29,79	24,64	27,78	32,85	28,08	27,76	25,54	26,13	24,85	32,30	31,98	36,16	28,56	29,68	31,76	34,87	28,17	31,27	30,20	35,21	29,71	29,68	28,15	28,32	27,46	31,17	31,95	27,76	32,67	30,38	29,16	28,84	29,73	26,18	27,01	31,08	14	0	14
FFPE OS55_Dup1	20,75		17,35	23,51	28,93	22,32	23,89	27,90	24,51	27,45	26,61	22,34	25,67	31,40	24,78	25,60	24,47	23,93	23,93	27,00	26,70	30,51	24,37	25,12	27,85	36,14	25,57	29,74	26,69	29,00	24,43	24,81	26,06	26,59	25,48	29,56	25,97	26,97	29,27	28,21	28,79	29,57	26,70	25,87	26,55	30,03	16	0	16
FFPE OS55_Dup2	20,93		17,74	23,07	29,01	22,27	23,80	28,12	24,65	27,22	26,34	22,20	25,27	31,62	24,68	25,22	24,46	23,63	23,72	26,77	26,71	30,31	24,54	25,20	27,59	36,07	25,21	30,03	26,61	28,74	24,19	24,73	26,00	26,31	25,47	29,24	25,86	26,87	29,21	28,08	28,72	29,61	26,71	26,05	26,38	29,81	24	0	24
FFPE OS56_Dup1	18,38		17,78	23,83	30,92	21,73	26,53	27,16	26,84	26,02	28,75	20,78	23,72	31,53	24,99	24,95	24,10	26,69	22,88	30,01	27,55	32,51	26,01	26,55	28,34	34,73	26,17	28,57	29,18	27,76	27,95	27,54	23,87	28,77	27,38	30,90	28,86	26,81	29,24	31,12	30,71	32,02	28,90	28,08	26,78	29,85	9	0	9
FFPE OS56_Dup2	20,37		17,72	24,48	30,74	21,87	26,54	27,13	26,80	26,05	29,17	20,96	24,15	30,68	25,31	25,58	24,24	26,65	22,96	30,60	27,59	33,85	25,98	26,31	28,63	34,95	26,55	28,59	29,28	28,76	27,90	27,82	24,08	29,04	27,24	31,99	29,06	27,29	29,26	30,79	31,30	32,59	28,38	28,09	27,07	29,29	17	0	17
FFPE OS57_Dup1	20,58		17,16	22,88	29,46	20,72	29,86	25,83	32,04	25,59	33,50	19,81	23,35	29,53	24,62	24,25	21,35	22,70	24,73	33,07	27,45	31,58	25,59	25,59	27,43	35,38	24,71	28,75	32,94	27,65	32,37	31,13	22,68	32,52	30,09	35,48	32,37	26,00	28,09	34,56	35,47	35,08	33,38	24,54	25,24	28,77	23	0	23
FFPE OS57_Dup2	20,57		17,67	22,99	29,23	20,65	29,91	26,16	31,81	25,85	32,56	19,78	23,90	29,99	24,46	24,25	21,74	23,27	24,86	34,83	27,56	31,33	25,63	25,88	27,61	35,06	24,68	28,79	34,05	27,55	32,24	31,58	22,84	32,32	30,96	34,31	32,81	25,65	28,10	34,98	35,00	33,58	34,35	24,59	25,52	29,33	18	0	18
FFPE OS58_Dup1	20,91		18,30	27,07	30,75	23,54	26,88	29,41	29,94	29,61	30,67	22,80	26,12	33,58	26,67	26,90	25,98	26,92	25,72	31,73	30,59	33,29	28,67	28,94	30,21	36,94	27,36	30,86	30,22	32,47	31,16	30,62	26,47	29,92	28,30	34,07	30,90	27,58	30,55	33,66	32,47	31,76	32,48	26,04	27,91	30,45	9	0	9
FFPE OS58_Dup2	20,66		17,20	25,69	29,56	22,61	25,93	28,48	29,35	28,75	29,76	21,67	24,76	32,61	25,76	25,88	25,04	25,64	24,79	30,90	29,82	33,04	28,17	28,22	28,97	36,77	26,07	29,82	29,50	30,79	29,98	29,13	25,51	28,71	27,46	33,08	29,99	26,64	29,23	32,08	31,30	31,43	31,35	25,68	26,72	29,58	17	0	17
FFPE OS59_Dup1	19,45		17,72	26,74	31,89	23,47	29,90	29,79	30,45	29,57	33,65	24,39	27,19	32,75	27,60	27,87	25,74	28,56	27,08	33,68	29,74	34,91	28,56	28,51	31,74	36,85	28,31	31,48	33,84	31,20	31,78	31,30	26,12	33,44	30,93	36,26	33,78	28,98	31,32	34,99	36,11	33,12	33,47	26,99	29,09	31,29	1	0	1
FFPE OS59_Dup2	19,93		17,06	25,37	31,34	22,48	28,57	29,53	29,97	28,59	31,62	23,65	26,17	32,11	27,13	26,75	25,14	27,65	26,13	31,93	29,74	33,75	28,03	28,03	30,39	35,82	27,48	30,00	33,23	29,60	30,85	30,20	25,07	32,34	30,34	34,35	32,07	28,49	31,19	34,14	34,27	33,36	34,73	26,81	28,50	30,81	10	0	10
FFPE OS60_Dup1	20,72		17,94	27,70	33,48	21,16	32,25	27,89	34,21	29,32	34,13	22,68	26,80	31,06	27,76	26,71	24,27	24,49	29,13		28,52	34,11	26,85	27,49	31,65	33,50	26,81	32,80		31,36	36,62	33,65	28,22	34,55	33,77	37,37	38,83	27,58	30,66	36,59	40,00	34,65	35,26	26,30	27,75	31,63	2	0	2
FFPE OS60_Dup2	20,54		17,05	26,35	33,19	20,66	31,78	27,56	33,03	28,66	33,73	21,85	25,87	30,43	27,72	25,82	23,78	23,51	28,51		28,58	32,74	26,81	27,30	30,10	33,00	25,81	33,36	34,35	30,00	34,47	33,00	27,59	33,48	33,14	36,72	40,00	27,31	29,71	37,82	36,13	35,78	40,00	26,26	26,79	30,87	21	0	21
FFPE OS61_Dup1	20,56		17,79	23,21	29,15	18,68	23,09	25,80	23,92	25,88	25,63	21,48	25,55	26,89	25,86	25,57	23,83	25,09	24,16	26,74	27,24	31,93	25,59	24,49	27,10	31,21	24,58	28,28	26,87	27,72	25,79	24,65	24,92	25,83	25,13	28,98	25,77	25,74	29,88	30,80	28,61	29,05	28,63	24,66	25,95	27,89	3	0	3
FFPE OS61_Dup2	20,55		17,04	22,13	28,70	17,87	22,48	25,40	23,33	25,10	24,73	20,62	24,48	25,67	24,95	24,69	23,01	24,11	23,36	25,82	26,93	30,79	25,19	24,07	25,98	30,73	23,69	27,56	26,37	26,47	24,73	23,72	24,19	25,03	24,55	27,98	24,84	25,11	28,78	29,87	27,61	28,63	27,90	24,28	25,08	27,04	11	0	11
FFPE OS62_Dup1	20,56		18,16	26,98	33,38	24,00	29,29	28,80	30,56	29,56	31,14	23,03	25,94	34,38	28,17	28,05	24,23	25,71	25,27	32,75	29,09	32,97	27,46	28,29	30,54	40,00	26,03	31,96	32,81	31,96	33,28	32,04	28,72	30,88	30,01	35,22	32,41	29,65	32,50	35,82	33,98	34,65	31,95	27,01	29,54	31,46	3	0	3
FFPE OS62_Dup2	20,59		17,20	25,88	31,26	23,04	28,11	28,15	29,22	28,29	30,33	22,00	24,68	32,97	27,14	26,87	23,26	24,25	24,22	32,16	28,52	32,14	26,72	27,55	29,11	40,00	25,12	31,08	31,82	30,23	31,43	31,10	27,82	29,89	29,48	33,55	31,23	29,37	30,65	34,75	32,67	34,31	32,43	26,71	28,31	29,98	11	0	11
FFPE OS63_Dup1	20,46		17,47	22,59	28,77	18,71	24,38	25,31	25,52	26,86	27,48	22,8	26,72	27,95	27,62	26,24	24,73	25,55	26,74	28,04	28,87	31,73	27,53	27,36	29,26	33,47	25,25	28,37	28,12	28,79	26,92	25,73	27,8	26,94	25,55	29,35	27,18	26,67	31,18	31,58	28,68	29,21	27,97	27,89	27,29	30,48	4	0	4
FFPE OS63_Dup2	20,58		16,97	22,33	28,91	18,53	24,19	25,34	25,26	26,56	27,32	22,63	26,54	29,52	27,55	25,87	24,63	25,15	26,57	27,89	29,06	31,71	27,38	27,21	29,03	32,62	25,08	28,36	28,04	28,28	26,39	25,47	27,59	26,80	25,31	29,13	26,98	26,78	30,82	31,18	28,27	29,16	27,68	27,98	27,02	30,26	12	0	12
FFPE OS64_Dup1	20,54		17,95	24,94	30,52	21,70	32,63	26,93	33,96	26,33	36,24	20,70	23,57	29,09	24,86	25,15	23,90	23,81	24,91		28,17	31,78	26,54	26,97	28,68	36,43	24,63	30,96	35,95	28,47	34,86	34,81	25,16	34,99	32,96	36,49	37,51	26,00	29,46	35,01	36,72	32,10	34,44	25,23	26,87	28,23	5	0	5
FFPE OS64_Dup2	20,55		17,04	24,22	30,12	21,05	32,65	26,51	33,65	25,55	33,99	20,00	22,82	28,53	24,47	24,53	23,39	22,97	24,20	34,70	27,87	31,17	26,29	26,52	27,90	37,64	24,06	30,18	35,95	27,84	34,75	33,58	24,60	34,67	32,47	35,94	33,85	25,71	28,32	34,73	36,08	31,57	35,01	24,98	26,17	27,19	13	0	13
FFPE OS65_Dup1	20,34		17,59	26,11	32,75	23,76	30,00	30,00	31,33	28,88	33,72	24,21	27,88	34,44	27,17	27,24	25,34	26,10	23,53	34,22	29,77	33,52	28,03	28,78	31,34	37,59	28,46	31,52	33,49	31,96	31,13	31,02	26,85	32,77	30,36	35,45	33,21	29,22	31,57	34,26	34,29	35,11	32,06	28,48	28,60	31,05	6	0	6
FFPE OS65_Dup2	20,34		17,47	26,10	31,61	23,87	29,97	30,03	30,92	28,92	33,83	24,06	27,90	34,16	27,58	27,85	25,12	26,03	23,50	34,60	29,80	33,66	28,45	28,89	31,54	40,00	28,70	31,28	34,55	32,34	31,91	31,36	26,71	32,29	30,01	34,91	32,64	29,76	31,75	33,92	34,27	34,29	32,16	28,21	28,67	31,36	14	0	14
FFPE OS66_Dup1	20,50		18,01	28,17	31,92	25,14	34,74	29,08	35,26	29,83		22,67	24,26	32,22	27,92	27,89	26,12	27,69	24,69		29,67	32,05	28,18	29,16	29,84	38,53	28,43	33,05	35,95	31,95	38,98	40,00	26,54	35,31	33,74	40,00	36,91	30,08	31,49	37,45	36,86	34,99		27,68	28,12	29,25	6	0	6
FFPE OS66_Dup2	20,57		16,82	26,54	30,73	24,44	34,81	28,40	36,20	28,47	34,32	21,29	22,84	31,95	26,75	26,67	25,13	26,80	23,56	40,00	29,57	30,79	28,16	28,69	28,38	36,56	26,91	32,45		29,93	34,73	40,00	25,21	33,46	32,38	35,04	35,40	28,33	30,35	35,95	35,93	34,62		27,47	27,80	28,45	14	0	14
FFPE OS67_Dup1	20,63		18,03	26,89	32,19	23,15	27,95	27,59	29,98	27,83	31,66	20,55	23,26	31,85	25,59	24,11	24,96	25,97	25,81	32,13	28,23	32,74	26,61	27,15	29,04	33,86	26,69	32,37	31,78	29,98	31,29	30,35	24,72	30,30	29,44	35,50	31,02	25,66	28,39	34,03	33,10	31,33	30,90	24,64	26,41	30,58	8	0	8
FFPE OS67_Dup2	20,59		17,04	25,76	31,57	22,36	27,04	26,81	29,25	26,89	30,62	19,57	22,30	30,64	24,88	23,36	24,32	25,13	24,94	31,66	28,02	31,65	26,13	26,60	28,09	33,81	25,81	30,48	30,94	28,59	30,18	28,92	23,84	29,77	28,83	33,46	30,03	25,00	27,56	33,03	32,91	30,67	30,89	24,21	25,80	29,53	16	0	16
FFPE OS68_Dup1	20,94		18,19	24,66	29,68	20,86	28,05	27,04	29,01	27,28	31,03	22,52	26,05	29,58	25,65	25,56	23,60	24,76	27,50	30,39	27,05	30,88	25,98	26,16	29,23	33,94	26,61	29,64	31,20	27,43	29,87	29,57	26,02	30,49	29,16	33,56	30,02	27,47	29,70	33,25	32,73	33,35	30,20	25,16	27,81	29,43	9	0	9
FFPE OS68_Dup2	20,52		17,21	23,80	29,63	20,23	27,56	26,73	28,46	26,63	30,03	21,87	25,35	29,06	25,19	24,78	23,00	23,98	26,81	29,95	26,85	30,15	25,89	25,92	28,56	33,24	25,85	29,35	31,29	26,57	29,00	28,78	25,49	29,95	28,61	33,01	29,29	27,08	29,22	32,19	32,49	32,96	30,45	24,96	27,39	28,73	17	0	17
FFPE OS69_Dup1	21,21		18,27	25,95	30,89	22,10	26,34	27,46	27,99	26,80	29,54	21,48	24,59	30,78	25,70	25,33	24,09	25,67	24,64	29,07	27,63	31,78	25,75	26,47	28,59	33,27	25,94	29,92	29,46	28,47	28,23	27,57	24,74	28,57	27,74	31,49	28,70	26,14	29,82	31,98	30,97	31,24	29,48	25,77	26,61	29,29	9	0	9
FFPE OS69_Dup2	20,57		17,68	26,19	30,82	21,96	26,13	27,53	27,81	26,71	29,36	21,48	24,77	30,97	25,82	25,60	23,98	25,20	24,34	29,34	27,66	32,46	25,78	26,09	28,50	32,81	26,03	29,55	29,65	29,16	28,09	27,82	24,76	29,01	27,60	31,97	28,51	26,83	29,77	31,37	31,02	31,50	29,75	25,77	26,59	28,84	17	0	17
FFPE OS70_Dup1	19,35		17,36	24,25	29,55	20,34	29,94	26,83	31,23	26,12	32,54	18,99	22,09	30,41	23,51	23,98	23,36	24,80	21,92	34,00	27,07	30,71	24,85	25,38	27,70	32,29	23,98	29,76	33,79	27,78	31,98	31,20	23,89	32,45	30,89	34,36	32,79	24,70	27,49	34,57	34,98	32,83	32,95	24,70	26,49	30,64	1	0	1
FFPE OS70_Dup2	20,74		17,31	23,85	29,77	20,09	29,64	27,02	31,08	26,74	32,85	18,82	21,87	30,23	24,33	24,04	23,60	24,59	21,70	32,81	27,08	30,15	25,39	25,97	27,38	32,23	23,87	29,63	33,96	28,08	31,96	31,18	23,99	32,07	31,36	35,62	32,85	25,66	29,06	35,90	35,47	33,25	34,65	25,05	27,15	31,49	10	0	10
FFPE OS71_Dup1	20,56		18,75	25,22	31,23	22,11	27,56	27,51	28,24	27,12	30,27	22,33	25,40	31,44	25,64	26,18	25,01	26,24	25,04	30,59	27,78	32,82	25,77	26,03	29,85	33,04	26,36	30,37	30,85	29,30	29,66	28,97	25,50	29,79	28,81	33,02	29,65	27,04	30,46	33,21	32,58	32,45	30,31	28,54	27,98	29,99	3	0	3
FFPE OS71_Dup2	20,54		17,17	23,71	29,89	20,79	26,18	26,13	27,12	25,57	28,80	20,90	23,57	30,32	24,64	24,86	23,75	24,53	23,72	29,02	27,24	31,26	24,93	25,00	27,71	31,82	25,10	28,88	29,65	27,64	27,85	27,13	24,02	28,67	27,67	30,92	28,51	26,05	28,35	31,61	31,25	32,33	29,47	27,65	26,54	28,50	11	0	11
FFPE OS72_Dup1	20,71		18,02	24,16	29,92	21,75	27,52	26,86	29,86	26,87	30,67	21,79	25,17	31,69	26,11	25,15	24,67	25,13	26,14	31,15	28,02	31,13	26,09	27,28	29,51	35,56	25,46	32,16	30,17	30,04	30,46	29,25	26,92	29,81	29,09	33,65	30,49	26,32	28,84	33,54	32	32,7	31,14	25,97	27,85	29,9	4	0	4
FFPE OS72_Dup2	20,63		17,23	23,74	29,71	21,30	26,94	26,55	29,02	26,53	30,67	21,27	24,77	31,03	25,86	24,83	24,17	24,41	25,54	30,67	27,60	31,01	25,73	26,69	29,05	34,79	25,19	30,97	30,51	29,60	29,75	28,71	26,50	29,64	28,07	32,36	29,63	26,29	28,07	32,91	31,78	32,09	30,37	25,87	27,40	29,28	12	0	12
FFPE OS73_Dup1	20,45		18,34	24,73	30,63	21,90	30,28	27,62	30,54	26,51	32,03	19,65	22,70	31,28	26,50	25,80	24,68	25,85	25,23	32,74	27,65	32,98	25,67	25,97	28,17	35,90	25,73	29,59	33,23	27,93	32,01	31,12	24,66	32,45	31,20	35,23	32,77	26,72	30,16	35,81	34,47	35,24	32,82	25,81	26,75	28,38	6	0	6
FFPE OS73_Dup2	20,50		17,11	23,74	29,90	20,80	29,39	26,83	29,26	25,23	31,57	18,57	21,78	30,54	25,50	24,89	23,86	24,96	24,10	31,83	26,91	31,67	25,17	25,53	27,05	34,75	24,98	28,54	32,60	26,99	31,06	30,68	23,58	31,81	30,15	34,53	30,88	26,51	29,35	35,19	35,45	34,31	31,84	25,43	26,22	27,72	14	0	14
FFPE OS74_Dup1	20,51		17,94	24,92	29,96	22,03	30,66	26,93	30,94	26,73	32,59	19,96	22,24	30,77	24,90	25,66	22,15	23,38	21,47	33,64	27,00	30,92	25,18	25,78	28,22	35,97	26,73	30,14	33,31	28,69	32,82	32,53	24,69	32,61	30,55	35,51	33,64	28,00	29,46	33,69	33,48	33,34	32,19	25,36	26,59	28,12	7	0	7
FFPE OS74_Dup2	20,44		16,94	23,58	29,50	21,47	29,89	26,80	29,72	26,11	30,99	18,97	21,10	30,68	24,21	24,74	21,72	22,65	20,67	34,57	26,72	29,98	25,12	25,72	27,12	36,23	25,79	29,30	33,12	26,69	31,67	31,10	23,74	30,92	29,70	33,55	31,88	27,21	28,68	33,98	33,13	32,86	32,81	25,28	26,11	27,64	15	0	15
FFPE OS75_Dup1	20,47		17,21	24,38	29,47	20,16	25,64	25,94	28,50	26,04	29,35	20,18	23,17	28,28	25,53	24,55	23,17	22,70	23,68	29,10	27,49	30,94	24,92	24,98	28,18	35,85	24,49	28,52	29,46	28,11	27,89	27,72	25,59	28,19	26,79	31,51	28,81	25,17	29,04	31,35	30,98	30,79	28,39	26,90	25,36	28,10	23	0	23
FFPE OS75_Dup2	20,70		18,05	25,80	30,50	21,27	26,81	27,72	29,09	27,77	30,95	21,62	25,17	29,81	26,14	25,77	24,69	24,61	25,04	30,51	28,96	32,83	26,14	26,58	29,57	35,78	25,70	29,71	30,49	29,70	29,15	29,15	26,64	29,58	28,24	32,84	29,85	26,57	30,60	32,69	31,92	32,46	30,01	27,89	26,85	29,76	18	0	18
FFPE OS67_Dup1	19,81		17,78	25,10	31,53	21,50	28,82	28,40	29,61	27,09	31,52	21,71	26,81	30,86	26,04	26,84	24,69	26,76	27,45	31,79	28,64	35,00	27,57	27,18	29,75	33,00	26,98	28,37	32,03	29,55	31,59	30,44	26,63	31,14	30,34	34,67	31,05	28,01	29,17	34,32	33,76	32,50	32,17	24,57	27,83	30,18	1	0	1
FFPE OS76_Dup2	20,87		17,53	24,46	30,68	20,85	28,29	27,64	28,96	26,49	30,61	20,74	25,96	30,14	25,93	26,47	24,19	26,02	26,77	30,95	28,16	33,90	26,85	26,49	29,23	32,56	26,64	28,04	31,68	28,79	30,70	29,51	26,16	31,30	29,94	33,52	30,42	27,57	30,11	33,54	34,17	31,71	31,92	24,23	27,42	29,86	10	0	10
FFPE OS77_Dup1	19,76		17,85	25,79	32,48	23,87	32,67	29,21	33,12	27,84	36,19	21,92	26,54	32,86	25,17	26,68	24,91	27,06	24,67		28,47	33,35	27,98	28,57	29,85	38,02	27,63	31,31	35,64	30,05	34,25	33,29	24,21	37,37	33,06	36,74	40,00	28,78	28,94	37,16		34,64	36,85	24,26	29,64	31,05	1	0	1
FFPE OS77_Dup2	20,97		17,25	24,50	30,58	22,93	31,50	27,72	31,33	26,17	33,36	20,59	24,77	30,86	24,74	25,36	23,81	25,44	23,63	34,26	27,78	32,87	26,56	26,99	28,02	37,60	26,31	31,00	34,48	28,18	33,40	32,75	23,29	33,01	31,74	36,26	34,14	26,93	28,75	35,95	36,42	32,34	36,55	23,71	28,05	29,46	10	0	10
FFPE OS78_Dup1	20,59		17,84	25,05	31,56	21,64	28,31	29,17	28,48	28,16	30,99	21,87	26,07	30,74	26,87	27,02	25,77	26,67	26,70	30,83	28,69	32,83	27,31	27,57	30,03	35,08	27,21	29,49	31,89	29,82	30,04	29,92	26,07	30,77	29,09	34,09	30,24	28,44	31,70	33,71	33,01	33,61	32,10	26,60	28,94	32,23	2	0	2
FFPE OS78_Dup2	20,64		17,16	24,02	30,23	21,00	27,62	28,33	27,88	27,50	29,91	20,95	25,09	30,55	26,77	26,31	25,18	25,71	25,95	29,95	28,59	32,92	26,98	27,09	29,18	35,90	26,47	28,79	31,70	28,50	29,63	28,91	25,35	29,84	28,82	33,33	29,27	27,92	30,56	33,18	32,63	33,14	31,39	26,45	28,55	31,63	21	0	21
OB cell line 1 Dup1	20,54		16,10	20,95	27,79	19,50	24,66	26,75	26,96	27,26	27,14	24,32	24,58	32,45	25,75	23,82	20,57	22,82	35,71	25,81	26,02	26,83	26,19	26,36	26,97	30,85	26,57	29,48	26,07	29,34	25,00	25,25	27,24	24,97	24,11	28,05	25,91	26,23	29,28	27,24	26,71	28,12	25,49	28,74	30,95	28,00	20	0	20
OB cell line 1 Dup2	20,81		16,94	22,07	28,18	19,93	25,14	27,13	27,65	27,78	28,37	24,72	25,63	33,04	26,04	24,86	20,96	23,25	35,87	26,49	26,27	28,02	26,07	26,35	27,64	32,37	27,36	29,56	26,63	30,31	25,84	25,77	27,84	26,26	25,04	28,94	26,56	26,73	29,78	27,89	27,56	28,77	25,64	28,59	31,28	28,70	22	0	22
OS cell line 3 Dup1	20,87		16,36	19,53	27,63	18,81	31,66	25,84	34,04	25,95	33,13	23,51	25,01	30,62	24,19	25,14	20,50	21,57	33,74	32,24	26,87	27,56	25,22	25,58	27,88		26,04	30,20	33,30	28,48	31,02	31,36	25,31	32,26	31,24	33,87	31,87	24,77	29,33	30,35	34,90	33,89	33,28	28,26	28,91	28,84	22	0	22
OS cell line 3 Dup2	20,74		16,46	19,48	27,59	18,80	31,09	26,00	34,06	25,81	33,01	23,60	24,88	30,04	24,54	24,82	20,56	21,22	32,25	31,85	26,83	27,76	24,96	25,13	27,56		26,01	30,85	33,35	28,30	30,92	31,51	25,55	31,94	31,36	34,52	33,69	24,67	29,17	30,05	34,23	33,44	33,14	28,56	28,69	28,49	22	0	22
OS cell line 1 Dup1	20,37		17,80	21,44	30,03	21,50	29,97	25,83	33,05	25,14	32,94	24,15	24,20	32,31	24,65	23,02	20,87	23,08	33,99	33,10	26,55	26,93	26,34	26,55	25,00	30,01	24,51	31,63	33,77	28,15	30,73	31,44	22,05	30,90	30,31	33,87	32,50	27,57	28,25	31,94	33,02	33,94	32,92	28,61	29,72	27,14	23	0	23
OS cell line 1 Dup2	20,48		17,72	21,45	29,96	21,57	38,65	26,09	40,00	25,47	35,92	24,56	24,31	32,75	24,75	23,17	20,95	23,15	32,78	40,00	26,60	26,96	26,99	27,11	25,07	30,70	24,56	31,93		28,30	34,14	35,45	22,18	36,42	34,99	36,26		27,98	28,57	33,58	40,00	37,12		28,97	29,96	27,24	24	0	24
OS cell line 4 Dup1	20,55		18,03	24,22	32,60	23,23	25,75	28,58	28,14	28,31	28,72	24,73	25,96	36,15	26,54	24,73	22,53	24,83	33,69	28,34	27,71	29,44	28,84	29,04	27,01	32,55	28,08	29,03	29,68	28,97	26,74	26,69	29,58	26,96	26,06	30,73	28,02	28,37	29,67	29,25	28,87	30,47	28,00	30,86	30,93	27,99	24	0	24
OS cell line 4 Dup2	20,50		18,46	24,88	33,53	23,64	26,21	29,14	28,66	28,37	28,80	25,13	26,54	34,97	26,82	25,07	22,75	25,36	34,37	28,91	28,04	29,92	28,97	29,06	27,60	32,93	28,58	29,70	30,02	29,51	27,42	27,03	29,93	27,59	26,50	30,87	28,56	28,63	30,31	29,68	29,28	30,75	27,79	30,67	31,20	28,10	23	0	23
Negative control (Water)	20,14																																														23	0	23
Negative control (Water)	20,21																											40,00							36,71												23	0	23
OB cell line 3 Dup1	21,05		16,61	19,63	27,08	18,22	23,14	26,88	25,22	26,33	25,12	23,36	26,41	32,85	24,59	24,13	19,82	22,37	32,48	25,17	24,70	27,01	24,70	24,70	25,93	31,28	26,71	27,45	25,84	27,76	23,98	23,16	27,10	25,73	23,82	27,53	24,87	25,98	29,13	27,14	27,02	28,99	24,94	30,13	29,31	28,05	22	0	22
OB cell line 3 Dup2	20,94		16,65	19,89	27,23	18,55	23,26	26,88	25,22	26,39	25,21	23,46	26,40	33,62	24,69	24,57	20,02	22,45	32,27	25,23	24,84	27,18	24,73	24,68	26,14	31,45	26,78	27,51	25,90	27,83	24,10	23,25	27,04	25,82	23,89	27,68	24,95	26,04	29,21	27,16	27,26	28,99	24,91	30,09	29,43	28,18	22	0	22
OS cell line 2 Dup1	20,62		16,36	23,76	32,73	23,04		30,49	40,00	30,36		25,21	26,09	35,60	26,58	24,79	22,72	25,41	33,71	40,00	29,48	30,14	31,58	31,75	26,92	40,00	26,48		40,00	31,01	38,34		26,96			37,60	40,00	28,78	30,29	34,35	36,95	38,06		29,44	32,24	26,97	20	0	20
OS cell line 2 Dup2	20,97		19,47	25,59	33,65	23,89		28,32		30,05		25,97	27,30	34,68	27,00	26,11	21,92	25,65	32,90		28,85	31,64	30,27	30,31	28,63	40,00	27,71		37,35	32,99	37,70	40,00	28,30		40,00			28,19	32,20	34,37		36,69		29,20	31,61	28,04	22	0	22
OS cell line 5 Dup1	20,59		17,78	22,62	31,14	22,73		26,38		26,87	33,15	26,10	26,92	32,85	25,46	24,37	20,94	22,84	33,08	33,85	27,73	29,13	26,82	27,02	27,68		27,97	29,15	40,00	29,85	31,87	32,50	26,38	32,32	31,33	34,46	32,99	26,92	29,10	32,73	40,00	36,07		28,98	31,58	27,37	24	0	24
OS cell line 5 Dup2	20,66		17,90	22,65	31,01	22,69	40,00	26,63		27,07	35,71	26,29	27,02	33,31	25,50	24,65	20,98	22,98	34,78	33,73	27,59	29,03	26,98	27,13	27,81		27,87	29,30		29,93	31,76	32,16	26,46	31,94	31,22	34,64	33,19	26,80	29,13	32,16	40,00	36,25		28,72	31,21	27,09	24	0	24
OB cell line 2 Dup1	21,00		16,46	19,48	26,68	17,97	23,67	26,29	26,52	26,07	25,42	22,97	24,45	34,74	24,95	24,08	19,30	22,86	32,86	25,18	25,33	26,60	24,45	24,28	25,68	31,33	26,61	25,24	25,55	27,80	25,01	23,84	27,14	25,78	24,08	27,93	24,94	25,27	28,82	28,36	26,76	28,94	25,04	29,55	30,52	27,47	22	0	22
OB cell line 2 Dup2	20,94		16,61	19,99	27,16	18,31	23,93	26,98	26,76	26,57	26,06	23,52	25,02	35,34	25,43	24,53	19,58	23,21	33,30	25,61	25,59	27,25	24,83	24,83	26,11	31,85	27,09	25,57	26,13	28,21	25,40	24,18	27,50	26,46	24,57	28,31	25,33	25,58	29,21	28,57	27,34	29,48	25,32	30,04	30,88	27,75	22	0	22
IPC		19,81																																													1	1	1
IPC		19,47																																													1	1	1
IPC		19,48																																													1	1	1
IPC		19,59																																													1	1	1
IPC		19,45																																													1	1	1
IPC		19,35																																													1	1	1
IPC		19,76																																													1	1	1
IPC		19,60																																													1	1	1
IPC		20,88																																													2	1	2
IPC		19,52																																													2	1	2
IPC		20,45																																													2	1	2
IPC		20,72																																													2	1	2
IPC		20,59																																													2	1	2
IPC		20,90																																													2	1	2
IPC		20,93																																													2	1	2
IPC		21,06																																													2	1	2
IPC		20,56																																													3	1	3
IPC		20,56																																													3	1	3
IPC		20,68																																													3	1	3
IPC		20,60																																													3	1	3
IPC		20,90																																													3	1	3
IPC		20,59																																													3	1	3
IPC		20,61																																													3	1	3
IPC		20,56																																													3	1	3
IPC		20,71																																													4	1	4
IPC		20,71																																													4	1	4
IPC		20,97																																													4	1	4
IPC		20,68																																													4	1	4
IPC		20,78																																													4	1	4
IPC		20,77																																													4	1	4
IPC		20,46																																													4	1	4
IPC		20,47																																													4	1	4
IPC		20,58																																													5	1	5
IPC		20,31																																													5	1	5
IPC		20,56																																													5	1	5
IPC		20,54																																													5	1	5
IPC		20,66																																													5	1	5
IPC		20,60																																													5	1	5
IPC		20,65																																													5	1	5
IPC		20,65																																													5	1	5
IPC		20,87																																													6	1	6
IPC		20,34																																													6	1	6
IPC		20,45																																													6	1	6
IPC		20,52																																													6	1	6
IPC		20,62																																													6	1	6
IPC		20,54																																													6	1	6
IPC		20,33																																													6	1	6
IPC		20,50																																													6	1	6
IPC		20,64																																													7	1	7
IPC		20,65																																													7	1	7
IPC		20,58																																													7	1	7
IPC		20,64																																													7	1	7
IPC		21,02																																													7	1	7
IPC		20,60																																													7	1	7
IPC		20,51																																													7	1	7
IPC		20,57																																													7	1	7
IPC		20,96																																													8	1	8
IPC		20,51																																													8	1	8
IPC		20,63																																													8	1	8
IPC		20,96																																													8	1	8
IPC		20,72																																													8	1	8
IPC		20,38																																													8	1	8
IPC		19,89																																													8	1	8
IPC		18,38																																													9	1	9
IPC		20,94																																													9	1	9
IPC		20,25																																													9	1	9
IPC		18,64																																													9	1	9
IPC		21,72																																													9	1	9
IPC		21,13																																													9	1	9
IPC		20,91																																													9	1	9
IPC		21,21																																													9	1	9
IPC		20,87																																													10	1	10
IPC		20,62																																													10	1	10
IPC		20,37																																													10	1	10
IPC		20,57																																													10	1	10
IPC		19,93																																													10	1	10
IPC		20,74																																													10	1	10
IPC		20,97																																													10	1	10
IPC		20,67																																													10	1	10
IPC		20,55																																													11	1	11
IPC		20,54																																													11	1	11
IPC		20,72																																													11	1	11
IPC		20,63																																													11	1	11
IPC		20,79																																													11	1	11
IPC		20,65																																													11	1	11
IPC		20,61																																													11	1	11
IPC		20,59																																													11	1	11
IPC		20,63																																													12	1	12
IPC		20,66																																													12	1	12
IPC		20,79																																													12	1	12
IPC		20,60																																													12	1	12
IPC		20,66																																													12	1	12
IPC		20,70																																													12	1	12
IPC		20,58																																													12	1	12
IPC		19,96																																													12	1	12
IPC		20,60																																													13	1	13
IPC		20,52																																													13	1	13
IPC		20,56																																													13	1	13
IPC		20,55																																													13	1	13
IPC		20,83																																													13	1	13
IPC		20,54																																													13	1	13
IPC		20,66																																													13	1	13
IPC		20,25																																													13	1	13
IPC		20,71																																													14	1	14
IPC		20,34																																													14	1	14
IPC		20,50																																													14	1	14
IPC		20,49																																													14	1	14
IPC		20,87																																													14	1	14
IPC		20,70																																													14	1	14
IPC		20,37																																													14	1	14
IPC		20,57																																													14	1	14
IPC		20,56																																													15	1	15
IPC		20,52																																													15	1	15
IPC		20,48																																													15	1	15
IPC		20,62																																													15	1	15
IPC		20,69																																													15	1	15
IPC		20,53																																													15	1	15
IPC		20,44																																													15	1	15
IPC		20,54																																													15	1	15
IPC		20,66																																													16	1	16
IPC		20,63																																													16	1	16
IPC		20,75																																													16	1	16
IPC		20,59																																													16	1	16
IPC		20,74																																													16	1	16
IPC		20,70																																													16	1	16
IPC		20,55																																													16	1	16
IPC		20,64																																													16	1	16
IPC		20,37																																													17	1	17
IPC		20,52																																													17	1	17
IPC		20,23																																													17	1	17
IPC		20,90																																													17	1	17
IPC		20,65																																													17	1	17
IPC		20,44																																													17	1	17
IPC		20,66																																													17	1	17
IPC		20,57																																													17	1	17
IPC		20,35																																													18	1	18
IPC		20,33																																													18	1	18
IPC		20,38																																													18	1	18
IPC		20,50																																													18	1	18
IPC		20,57																																													18	1	18
IPC		20,48																																													18	1	18
IPC		20,60																																													18	1	18
IPC		20,70																																													18	1	18
IPC		20,49																																													19	1	19
IPC		20,27																																													19	1	19
IPC		20,33																																													19	1	19
IPC		20,38																																													19	1	19
IPC		20,54																																													19	1	19
IPC		20,50																																													19	1	19
IPC		20,35																																													19	1	19
IPC		20,53																																													19	1	19
IPC		20,54																																													20	1	20
IPC		20,62																																													20	1	20
IPC		20,48																																													20	1	20
IPC		20,49																																													20	1	20
IPC		20,51																																													20	1	20
IPC		20,63																																													20	1	20
IPC		20,99																																													20	1	20
IPC		21,45																																													20	1	20
IPC		20,63																																													21	1	21
IPC		20,56																																													21	1	21
IPC		20,54																																													21	1	21
IPC		20,54																																													21	1	21
IPC		20,64																																													21	1	21
IPC		21,11																																													21	1	21
IPC		20,48																																													21	1	21
IPC		20,83																																													21	1	21
IPC		20,81																																													22	1	22
IPC		21,00																																													22	1	22
IPC		20,94																																													22	1	22
IPC		21,05																																													22	1	22
IPC		20,94																																													22	1	22
IPC		20,87																																													22	1	22
IPC		20,74																																													22	1	22
IPC		20,97																																													22	1	22
IPC		20,50																																													23	1	23
IPC		20,37																																													23	1	23
IPC		20,47																																													23	1	23
IPC		20,39																																													23	1	23
IPC		20,47																																													23	1	23
IPC		20,58																																													23	1	23
IPC		20,14																																													23	1	23
IPC		20,21																																													23	1	23
IPC		20,68																																													24	1	24
IPC		20,50																																													24	1	24
IPC		20,59																																													24	1	24
IPC		20,93																																													24	1	24
IPC		20,59																																													24	1	24
IPC		20,55																																													24	1	24
IPC		20,48																																													24	1	24
IPC		20,66																																													24	1	24
Negative control (RT neg)	20,25		28,63			34,16						33,25	38,16		35,69	35,31	35,89	36,30	35,67				38,49	36,97										40,00										40,00	38,91		9	0	9
Negative control (RT neg)	20,23		30,07	35,44		33,01						32,51	36,54			36,87	35,21	40,00					40,00	40,00						40,00								40,00									17	0	17
Negative control (cDNA water)	20,99		18,53									36,81	39,47											40,00																							20	0	20
Negative control (cDNA water)	21,45		17,62			36,23						36,33																												40,00							20	0	20
#Spike	0		1	0	0	0	0	0	0	0	0	0	0	0	0	0	0	0	0	0	0	0	0	0	0	0	0	0	0	0	0	0	0	0	0	0	0	0	0	0	0	0	0	0	0	0
