# Supplementary material for: miRNA profiling identifies deregulated miRNAs associated with osteosarcoma development and time to metastasis in two large cohorts
Source: Mol Oncol. 2017 Dec 1;12(1):114–31. doi: 10.1002/1878-0261.12154 (PMC5748490; doi:10.1002/1878-0261.12154)
Supplement: Supplementary file 9 — Table S4. Log2 normalized data for the 33 miRNAs analyzed in the OS validation cohort. [file MOL2-12-114-s009.xlsx]

## Sheet: Ark1
Exiqon	hsa-miR-100-5p	hsa-miR-125b-5p	hsa-miR-125b-1-3p	hsa-miR-127-3p	hsa-miR-128-3p	hsa-miR-136-5p	hsa-miR-154-5p	hsa-miR-181a-5p	hsa-miR-181b-5p	hsa-miR-181c-5p	hsa-miR-221-3p	hsa-miR-222-3p	hsa-miR-223-3p	hsa-miR-299-5p	hsa-miR-29a-5p	hsa-miR-29b-1-5p	hsa-miR-30e-3p	hsa-miR-335-5p	hsa-miR-342-3p	hsa-miR-34a-3p	hsa-miR-370-3p	hsa-miR-376a-3p	hsa-miR-376c-3p	hsa-miR-378a-3p	hsa-miR-382-5p	hsa-miR-409-3p	hsa-miR-410-3p	hsa-miR-411-5p	hsa-miR-431-5p	hsa-miR-432-5p	hsa-miR-433-3p	hsa-miR-493-5p	hsa-miR-92b-3p	hsa-miR-29b-3p	hsa-miR-29c-3p	hsa-miR-374a-5p	hsa-miR-663b	hsa-miR-664a-3p	#Plate	#Group	#MissDataFreq(%)
FFPE OS1	0.848	4.428	-4.052	0.788	-1.607	-0.112	-2.107	5.193	1.358	-4.247	2.913	1.518	3.388	-2.902	-1.032	-4.652	-2.432	-5.122	0.483	-3.537	-2.352	-1.382	-0.512	1.678	-1.742	-0.357	-4.542	-1.532	-4.987	-4.502	-5.162	-3.062	-3.362	1.228	0.668	-1.547	1.263	-0.762	3	OS Tumor	0%
FFPE OS2	4.74	8.095	-0.965	3.12	-0.075	2.55	1.07	5.385	1.465	-1.52	2.39	3.125	2.475	-0.705	-0.515	-4.26	-0.74	-6.16	1.245	0.015	-0.74	0.625	1.575	0.025	0.275	1.365	-3.365	0.865	-4.75	-2.885	-3.185	-0.275	-2.945	0.565	1.07	-1.16	1.835	-0.985	4	OS Tumor	0%
FFPE OS3	2.522	6.007	-2.768	-2.938	0.447	-5.508	-4.69738	7.172	4.282	-3.718	4.522	1.777	5.362	-5.903	-1.228	-3.018	-0.833	-8.29871	1.662	-3.778	-8.29871	-8.29871	-5.808	2.427	-6.608	-8.29871	-8.29871	-5.838	-5.528	-7.28862	-3.953	-8.29871	-1.638	0.867	0.762	-1.153	4.142	-0.033	4	OS Tumor	15,22%
FFPE OS4	4.373	8.868	-1.257	3.863	0.083	3.453	1.503	5.983	1.833	-0.027	2.633	2.228	0.268	-1.027	0.583	-3.702	-0.607	-5.017	1.408	0.088	-0.467	1.513	1.873	-0.637	0.998	1.448	-0.997	0.633	-1.927	-0.897	-0.902	1.163	-0.927	3.348	4.428	-1.807	3.363	1.048	6	OS Tumor	0%
FFPE OS5	2.804	4.664	-3.736	-6.351	-1.466	-6.36287	-7.54288	3.694	0.549	-3.531	2.874	4.779	1.469	-8.37913	-0.866	-4.181	-1.926	-6.171	1.034	-2.621	-7.54288	-7.516	-6.74287	-1.246	-7.80288	-9.63796	-9.63796	-6.59912	-7.146	-9.63796	-4.966	-9.63796	-2.656	1.054	0.209	-3.406	2.794	0.449	7	OS Tumor	19,57%
FFPE OS6	2.569	6.004	-3.256	0.684	0.119	-1.336	-2.066	7.684	4.149	-2.536	2.644	2.124	3.629	-2.551	-0.681	-3.886	-0.906	-7.99787	1.654	-1.871	-3.031	-1.796	-1.446	0.619	-1.476	-0.411	-4.541	-2.091	-3.566	-3.966	-3.401	-2.246	-1.646	1.459	1.519	-2.131	2.784	1.114	7	OS Tumor	2,17%
FFPE OS7	3.562	6.842	-2.233	1.067	-0.788	-0.188	-1.118	5.677	1.827	-2.683	2.267	2.257	2.687	-2.138	-1.548	-5.323	-1.793	-6.238	1.802	-0.898	-1.878	1.007	0.552	0.312	-1.588	0.322	-3.843	-1.208	-4.678	-3.503	-4.543	-1.838	-4.728	1.362	1.082	-1.923	0.997	-0.913	8	OS Tumor	0%
FFPE OS8	1.869	4.304	-3.806	-4.116	-0.736	-4.046	-6.036	4.199	0.804	-3.561	3.069	2.574	1.984	-7.126	-0.561	-5.131	-1.811	-10.3336	1.404	-2.241	-6.581	-6.011	-4.931	1.294	-6.316	-10.3336	-8.046	-5.996	-7.246	-7.4835	-6.646	-7.176	-3.426	1.489	1.079	-1.391	2.024	-0.566	9	OS Tumor	6,52%
FFPE OS9	1.489	4.279	-4.241	-3.516	-1.876	-3.501	-5.841	4.819	0.969	-5.191	2.134	0.404	0.624	-6.346	-1.971	-6.696	-2.876	-7.181	-0.526	-3.871	-7.036	-4.346	-4.491	1.584	-5.941	-4.326	-8.611	-5.401	-7.421	-9.046	-8.281	-7.201	-4.371	-0.111	-0.411	-2.756	-0.001	-1.436	1	OS Tumor	0%
FFPE OS10	2.874	6.849	-3.431	-2.251	-0.551	-2.296	-4.341	4.769	0.664	-2.526	2.879	2.764	1.679	-4.951	-1.636	-5.916	-2.261	-7.381	1.684	-3.206	-5.536	-3.231	-2.876	-0.211	-4.186	-3.111	-6.351	-3.671	-5.461	-6.456	-5.921	-5.151	-3.041	0.589	0.294	-1.816	3.819	0.594	4	OS Tumor	0%
FFPE OS11	0.171	3.821	-5.619	-1.059	0.881	-1.454	-3.339	6.176	2.931	-2.204	2.991	1.316	1.781	-4.159	-1.669	-5.469	0.346	-6.184	0.996	-4.264	-4.399	-2.779	-2.109	1.231	-3.279	-2.389	-5.874	-2.784	-6.039	-6.129	-5.289	-4.354	-0.919	0.201	0.391	-0.379	1.661	0.051	5	OS Tumor	0%
FFPE OS12	0.957	4.347	-4.258	-4.718	-0.633	-5.138	-6.423	7.342	3.272	-4.738	3.347	1.547	-0.758	-7.2055	-1.338	-4.433	-1.198	-7.253	0.627	-5.748	-8.278	-6.013	-5.938	1.687	-6.743	-10.4368	-10.4368	-5.913	-7.318	-8.703	-5.613	-8.153	-2.238	0.317	-1.023	-1.458	2.822	-0.768	5	OS Tumor	6,52%
FFPE OS13	3.583	7.448	-2.447	-1.472	-0.757	-0.662	-3.482	5.643	1.228	-2.497	2.183	2.628	2.233	-4.582	-0.152	-4.972	-1.627	-7.557	0.918	-1.772	-3.982	-2.852	-2.242	2.293	-3.912	-2.537	-6.227	-3.632	-6.467	-7.8445	-5.352	-5.332	-3.797	2.228	1.873	-0.967	2.803	-0.052	18	OS Tumor	2,17%
FFPE OS14	1.112	5.687	-5.528	3.712	-0.423	2.277	0.987	6.247	2.462	-2.588	-0.458	-0.363	1.747	-0.668	-1.463	-5.913	-1.728	-8.848	0.742	-2.198	-0.448	1.282	2.837	-0.883	0.442	1.197	-1.558	0.437	-3.843	-1.188	-1.478	0.202	-2.743	1.052	0.647	-2.178	0.272	-0.448	6	OS Tumor	0%
FFPE OS15	3.544	6.574	-2.716	-0.241	-0.971	-1.411	-3.516	5.309	1.524	-2.241	1.479	1.869	1.659	-3.556	-1.351	-5.521	-0.346	-8.251	1.509	-1.926	-4.616	-2.706	-1.601	1.609	-3.796	-2.516	-6.446	-3.326	-6.571	-5.601	-5.581	-3.881	-2.776	2.099	1.919	-2.391	0.194	-0.646	7	OS Tumor	0%
FFPE OS16	2.213	5.948	-2.882	-1.282	-1.082	-3.112	-4.997	4.363	1.418	-2.832	3.948	4.738	3.218	-4.627	-1.302	-5.252	-2.432	-7.292	0.783	-1.982	-5.072	-4.302	-3.142	2.558	-4.047	-2.652	-7.347	-4.127	-6.817	-6.512	-6.602	-5.302	-2.752	0.473	0.423	-2.392	0.118	-0.222	18	OS Tumor	0%
FFPE OS17	0.89	5.615	-4.545	2.4	-0.715	2.42	0.395	3.645	-0.065	-3.545	1.84	2.1	2.82	0.11	-1.49	-7.335	-1.575	-8.7	0.17	-2.08	-0.73	0.805	1.81	2.5	0.16	1.5	-3.275	1.455	-3.2	-3.625	-3.4	0.32	-2.72	0.57	0.83	-1.45	1.78	-0.31	18	OS Tumor	0%
FFPE OS18	0.891	2.021	-5.879	-4.919	-0.194	-6.894	-8.139	5.991	3.531	-4.254	2.446	2.121	2.296	-8.349	-0.824	-4.589	-2.029	-8.839	0.796	-4.549	-8.914	-7.934	-6.989	0.756	-8.494	-10.9278	-8.8965	-6.999	-8.224	-8.7365	-7.464	-10.9278	-2.249	0.986	0.191	-2.974	3.071	-0.614	18	OS Tumor	8,70%
FFPE OS19	3.116	6.171	-2.484	0.496	-0.639	1.011	-1.699	5.311	1.761	-2.069	4.206	4.836	2.591	-2.859	-0.524	-5.674	-1.624	-7.104	0.806	-2.189	-1.979	-1.049	-0.484	2.246	-1.624	-0.499	-4.104	-1.204	-4.204	-4.404	-4.624	-2.309	-2.634	1.291	1.451	-1.319	2.681	-0.009	8	OS Tumor	0%
FFPE OS20	2.223	5.348	-3.142	1.163	-1.217	0.728	-1.087	4.798	1.368	-4.492	1.663	2.063	4.213	-1.642	-1.392	-4.492	-1.672	-8.827	0.698	-2.062	-1.857	-0.317	0.613	1.483	-1.322	-0.227	-3.817	-0.752	-4.622	-3.867	-4.547	-1.802	-4.007	0.728	0.913	-1.162	0.783	-0.027	8	OS Tumor	0%
FFPE OS21	3.427	6.022	-2.658	0.162	-0.358	-0.918	-2.718	6.292	3.197	-3.208	3.862	2.387	2.012	-3.463	-0.553	-4.343	-0.963	-6.683	2.142	-3.423	-3.463	-2.148	-1.508	2.067	-2.478	-1.563	-5.233	-2.428	-4.633	-4.353	-5.068	-2.973	-3.988	0.877	0.842	-0.738	1.722	-0.428	9	OS Tumor	0%
FFPE OS22	0.801	3.871	-5.519	-7.354	-0.924	-6.484	-8.594	5.951	2.881	-3.064	0.841	0.986	0.436	-7.814	-2.044	-6.994	-2.154	-10.679	1.006	-3.789	-8.089	-7.644	-7.849	1.766	-8.349	-11.9691	-9.959	-8.049	-8.144	-9.449	-6.899	-10.469	-3.329	0.041	-0.104	-1.369	0.236	-0.749	10	OS Tumor	8,70%
FFPE OS23	0.757	3.607	-3.458	-2.033	-0.148	-2.758	-5.138	6.212	3.712	-4.293	1.947	0.817	3.002	-4.128	-1.918	-4.968	-1.433	-7.508	-0.098	-2.813	-4.828	-3.148	-2.663	3.072	-3.728	-2.748	-6.918	-3.328	-5.723	-7.308	-5.433	-6.013	-2.328	0.177	-0.338	-1.753	3.382	0.987	2	OS Tumor	0%
FFPE OS24	1.289	3.389	-5.671	-2.081	0.124	-3.836	-4.966	6.789	4.159	-2.116	2.664	1.244	1.724	-5.066	-1.121	-5.071	-1.686	-8.291	0.779	-3.366	-4.936	-4.031	-3.446	2.224	-4.676	-2.931	-6.771	-4.061	-6.141	-5.806	-6.061	-4.931	-1.136	0.889	0.424	-1.146	2.344	0.389	18	OS Tumor	0%
FFPE OS25	4.561	7.121	-2.259	-1.469	-1.094	-0.579	-3.384	4.451	0.411	-3.869	3.306	3.466	4.131	-5.024	-0.054	-4.234	-1.199	-7.369	1.126	-0.334	-4.764	-2.819	-1.824	3.371	-3.814	-2.804	-6.939	-3.439	-7.279	-6.184	-6.839	-5.574	-4.549	2.736	2.361	-0.369	1.301	-0.569	2	OS Tumor	0%
FFPE OS26	4.795	7.39	-1.865	-3.23	-0.625	-4.56	-6.64	6.405	2.725	-3.14	2.545	2.825	2.675	-5.885	-0.865	-4.33	-1.16	-7.865	1.645	-0.985	-6.29	-5.18	-4.91	2.28	-4.87	-4.06125	-7.31	-5.16	-7.565	-7.03875	-7.13	-7.085	-3.455	1.14	0.78	-1.395	1.265	0.54	3	OS Tumor	2,17%
FFPE OS27	2.123	5.683	-4.047	-1.337	-0.392	-1.867	-3.802	8.188	4.948	-1.692	2.678	1.893	0.703	-4.427	-0.112	-4.867	-0.177	-9.107	1.198	-2.267	-4.827	-3.122	-2.272	1.228	-3.877	-2.487	-7.007	-3.407	-6.552	-6.907	-6.237	-4.467	-2.567	1.953	1.093	-1.827	1.583	1.033	4	OS Tumor	0%
FFPE OS28	3.578	5.693	-1.607	1.543	-0.287	-1.237	-0.987	7.363	4.103	-3.322	3.148	2.688	2.188	-1.772	-1.292	-4.167	-1.932	-6.952	1.543	-4.2645	-2.567	-0.192	-0.357	1.468	-0.892	0.788	-3.642	-1.567	-1.917	-2.837	-2.322	-2.062	-2.607	1.018	0.493	-2.452	3.923	-1.017	5	OS Tumor	2,17%
FFPE OS29	2.537	5.462	-3.998	0.237	-0.513	-0.638	-1.593	5.392	1.807	-1.593	2.427	3.232	3.602	-4.253	-1.178	-4.798	-1.923	-8.238	2.192	-2.203	-4.118	-1.053	-0.373	0.942	-0.828	-0.873	-3.048	-2.388	-2.008	-3.313	-2.143	-2.548	-4.023	1.122	0.862	-2.428	2.982	-1.228	5	OS Tumor	0%
FFPE OS30	2.707	7.207	-1.903	3.422	-1.028	1.232	0.132	4.097	0.257	-3.558	2.342	2.582	3.347	-0.563	-1.438	-3.973	-1.423	-7.993	1.437	-1.378	-0.868	0.282	1.292	1.522	0.552	1.637	-2.903	0.322	-3.793	-2.558	-2.973	-0.343	-3.123	0.357	0.837	-2.223	2.422	0.657	23	OS Tumor	0%
FFPE OS31	-0.529	2.991	-6.699	4.296	-0.319	2.711	1.551	7.766	4.601	-1.719	-0.494	-0.709	-1.019	-0.484	-2.614	-7.094	-1.619	-5.589	0.891	-2.849	0.266	2.111	3.051	-0.804	1.641	2.461	-0.379	0.626	-0.194	0.221	0.416	1.716	-2.469	-0.084	0.066	-2.744	0.901	0.686	7	OS Tumor	0%
FFPE OS32	3.037	5.387	-3.058	0.537	-0.618	0.242	-1.458	5.417	1.357	-3.608	4.642	3.742	3.577	-1.883	-0.453	-4.943	-2.043	-8.923	0.797	-0.418	-3.083	-0.438	0.007	2.887	-1.873	-0.168	-4.698	-0.933	-4.403	-4.553	-5.123	-1.283	-2.903	1.447	1.217	-0.933	1.462	-0.378	8	OS Tumor	0%
FFPE OS33	2.53	5.485	-3.445	1.11	-0.135	-0.265	-0.815	5.77	3.32	-3.725	4.035	4.23	3.15	-1.535	-0.365	-4.025	-0.94	-7.72	2.235	-3.63	-2.51	-1.165	-1.225	1.495	-0.555	0.575	-3.565	-1.315	-3.3	-2.86	-3.515	-0.795	-2.935	1.23	0.48	-1.615	1.02	-0.785	17	OS Tumor	0%
FFPE OS34	2.866	6.721	-1.969	2.481	1.421	3.661	0.911	3.936	-0.489	-4.734	4.536	5.531	2.826	1.786	-0.074	-6.259	-0.989	-7.274	1.966	-2.204	-1.219	1.731	2.706	3.616	0.556	1.386	-2.674	1.951	-2.904	-3.534	-3.219	-0.019	-2.459	2.301	2.746	-2.454	1.261	-0.529	1	OS Tumor	0%
FFPE OS35	3.295	6.065	-2.17	-0.03	-0.87	-2.44	-2.68	7.82	4.555	-3.245	1.755	1.74	0.405	-3.13	-1.55	-4.44	-1.055	-5.75	1.335	-3.64	-3.63	-2.715	-1.805	1.01	-2.345	-1.27	-5.55	-2.845	-5.38	-5.035	-3.725	-3.965	-1.995	0.795	0.25	-1.525	2.805	1.365	2	OS Tumor	0%
FFPE OS36	1.662	3.292	-5.323	-3.273	1.067	-3.063	-4.953	6.757	4.212	-2.968	2.587	1.222	1.822	-5.748	-1.163	-5.363	-1.238	-10.1293	1.472	-4.488	-7.048	-4.943	-5.008	1.072	-4.913	-3.9055	-7.4955	-5.238	-7.463	-7.388	-6.218	-6.9855	-0.523	-0.013	-0.858	-1.338	1.677	-0.533	2	OS Tumor	8,70%
FFPE OS37	-0.06	5.335	-6.21	-1.11	0.3	-1.845	-3.81	4.655	1.63	-4.65	3.455	1.435	-1.265	-3.835	-1.955	-6.35	-2.97	-9.17875	1.36	-3.515	-3.735	-1.825	-1.93	1.78	-2.805	-1.515	-5.255	-3.05	-5.43	-4.89	-5.33	-3.62	-3.595	-0.4	-0.38	-2.045	2.535	-0.815	3	OS Tumor	2,17%
FFPE OS38	2.643	5.953	-3.112	0.508	-1.687	0.683	-1.457	4.393	1.028	-3.377	2.178	1.948	2.793	-1.822	-1.427	-6.022	-1.897	-7.502	1.473	-3.032	-2.397	-0.737	-0.002	0.913	-1.637	-0.042	-4.432	-0.897	-4.387	-4.377	-4.782	-1.837	-2.892	0.788	0.908	-1.132	-0.197	-1.602	5	OS Tumor	0%
FFPE OS39	2.175	6.745	-3.115	-0.525	-1	-1.975	-3.38	3.71	1.465	-4.695	2.055	2.085	5.655	-5.77	-2.055	-5.835	-2.47	-5.455	2.38	-3.08	-4.56	-3.03	-2.28	0.94	-3.45	-1.785	-6.66	-4.265	-6.39	-5.82	-4.08	-5.32	-2.915	1.15	1.545	-3.405	1.745	0.44	6	OS Tumor	0%
FFPE OS40	1.891	5.216	-3.239	-0.259	-1.104	-0.424	-2.719	4.306	0.841	-3.949	3.431	3.116	2.311	-4.279	0.136	-4.669	-1.744	-8.904	1.326	-2.309	-3.639	-1.834	-1.324	1.496	-2.969	-1.674	-6.164	-2.434	-5.414	-5.914	-6.109	-3.284	-3.194	2.126	2.086	-2.014	2.341	-0.264	7	OS Tumor	0%
FFPE OS41	1.185	6.335	-3.935	-0.215	0.845	-1.005	-3.065	6.125	2.62	-2.64	4.32	2.945	1.315	-3.7	1.025	-3.49	-1.005	-8.65554	0.8	-3.43	-3.76	-2.76	-2.21	0.72	-2.48	-1.635	-5.67	-2.735	-5.7	-6.035	-6.005	-3.1	-1.89	3.31	2.44	-1.86	1.15	0.655	8	OS Tumor	2,17%
FFPE OS42	0.964	5.254	-4.691	-0.951	-0.291	-1.016	-3.516	6.079	3.374	-3.266	2.059	0.289	1.984	-4.746	-0.071	-3.551	-1.496	-9.451	1.429	-3.136	-4.986	-2.621	-2.386	1.119	-3.571	-2.951	-7.366	-3.271	-7.346	-6.956	-5.901	-4.356	-2.456	1.659	1.249	-0.831	1.669	-0.046	2	OS Tumor	0%
FFPE OS43	-0.304	4.171	-4.389	-3.589	-0.349	-4.714	-6.424	6.826	3.666	-3.819	3.056	1.146	1.191	-6.359	-1.529	-4.649	-1.789	-7.354	1.031	-4.239	-7.164	-5.304	-4.594	0.086	-5.204	-4.849	-8.0565	-5.809	-7.704	-8.419	-6.589	-7.484	-2.139	0.446	-0.449	-1.319	1.671	0.346	2	OS Tumor	2,17%
FFPE OS44	1.088	4.123	-4.192	0.523	-0.447	-1.147	-2.437	5.273	2.513	-4.687	2.528	1.908	4.083	-2.647	-1.852	-5.587	-1.442	-7.922	0.603	-3.147	-2.697	-2.192	-1.497	2.313	-1.877	-0.747	-5.577	-2.097	-4.927	-4.492	-3.667	-3.092	-3.292	-0.182	-0.317	-2.552	2.978	-0.487	3	OS Tumor	0%
FFPE OS45	2.468	3.913	-4.377	0.068	-0.737	-0.667	-2.002	3.513	0.273	-5.292	3.598	2.018	2.883	-1.452	-0.272	-4.897	-2.382	-7.592	0.688	-1.622	-3.017	-0.902	-0.177	1.543	-2.622	-1.557	-4.617	-1.447	-4.497	-4.847	-4.952	-2.227	-1.697	2.253	1.623	-1.772	1.633	0.383	5	OS Tumor	0%
FFPE OS46	2.801	6.121	-2.059	-0.644	-0.509	-2.274	-2.859	6.221	3.606	-4.004	4.216	2.981	3.096	-4.744	-1.134	-5.039	-1.214	-5.869	2.756	-4.029	-4.199	-3.119	-2.314	0.716	-2.894	-1.689	-5.704	-3.444	-5.719	-4.824	-2.614	-5.744	-3.004	0.776	0.601	-2.094	3.186	-0.529	5	OS Tumor	0%
FFPE OS47	1.808	6.618	-3.652	-0.177	-0.322	-0.572	-2.517	4.458	0.998	-3.062	2.083	2.268	1.658	-3.042	-1.117	-5.522	-2.107	-6.962	1.458	-1.892	-3.482	-1.587	-1.037	1.003	-2.462	-1.627	-4.832	-2.242	-5.377	-5.477	-4.937	-3.327	-3.322	0.988	1.208	-1.987	0.878	-0.072	7	OS Tumor	0%
FFPE OS48	2.181	4.611	-3.384	2.321	0.106	1.126	-0.344	5.051	1.906	-2.754	3.821	3.206	1.856	-0.074	0.136	-3.974	-0.624	-5.164	1.816	-2.929	0.071	2.401	1.586	0.296	0.281	1.926	-2.079	0.511	-1.574	-2.009	-2.804	0.536	-3.954	2.336	1.426	-1.284	1.136	0.711	8	OS Tumor	0%
FFPE OS49	4.596	7.476	-1.954	2.641	0.286	1.756	0.081	6.271	4.291	-3.199	3.196	2.526	3.561	-0.689	-0.224	-2.869	0.056	-9.01533	2.296	-1.539	-1.249	-0.184	0.476	1.936	0.796	1.631	-2.769	0.106	-3.239	-2.129	-2.309	-1.199	-2.454	1.451	1.386	-1.189	1.221	0.576	20	OS Tumor	2,17%
FFPE OS50	1.412	4.732	-3.838	-2.798	-0.423	-3.718	-5.258	5.802	3.017	-4.453	3.237	2.067	2.457	-6.158	-1.553	-5.048	-1.608	-9.523	0.897	-3.208	-5.883	-4.323	-3.933	2.052	-5.053	-4.053	-7.393	-4.823	-7.973	-7.558	-6.563	-5.953	-2.798	0.822	0.637	-1.278	0.352	-0.193	3	OS Tumor	0%
FFPE OS51	3.267	6.342	-3.143	-0.098	0.282	-0.363	-2.188	6.792	2.982	-3.488	2.732	2.912	0.987	-2.708	-1.163	-4.298	-2.288	-3.408	1.887	-2.448	-3.583	-1.008	-0.783	0.222	-3.008	-1.713	-4.708	-1.788	-5.738	-4.923	-4.473	-2.838	-3.358	0.787	0.892	-0.728	0.487	0.922	4	OS Tumor	0%
FFPE OS52	4.283	6.828	-2.192	2.143	0.198	2.063	0.213	6.008	3.883	-3.307	3.363	2.498	4.123	-1.077	0.228	-3.617	-0.282	-9.71333	2.763	-1.382	-2.347	-0.672	0.503	2.208	-0.057	0.873	-3.737	-0.247	-4.672	-3.237	-3.807	-1.382	-2.757	2.058	1.808	-0.742	0.463	0.073	20	OS Tumor	2,17%
FFPE OS53	3.131	5.971	-2.944	1.911	-0.769	1.931	-0.034	4.686	1.446	-3.234	2.326	-0.104	2.231	-1.419	-1.344	-5.524	-1.739	-5.569	1.146	-3.299	-0.619	0.746	1.461	1.456	-0.514	0.506	-2.284	-0.394	-3.859	-1.664	-3.084	-0.394	-3.539	-0.544	-0.294	-0.974	0.856	-0.654	6	OS Tumor	0%
FFPE OS54	2.929	6.619	-1.831	3.559	-1.451	0.284	-0.731	4.309	1.209	-4.436	3.749	2.994	4.129	-4.551	-2.546	-6.081	-2.601	-5.631	1.234	-2.636	-1.126	-0.651	-0.761	0.854	0.919	1.699	-2.176	-2.916	-1.256	-0.071	0.129	-0.321	-2.096	0.474	-0.656	-5.671	2.824	2.199	6	OS Tumor	0%
FFPE OS55	3.437	4.432	-2.243	2.882	-1.283	2.147	0.252	4.457	1.257	-4.783	2.262	2.947	2.902	-0.158	0.022	-3.683	-0.993	-9.378	1.337	-3.158	0.077	2.417	1.957	0.697	0.277	1.252	-2.673	0.812	-1.418	-2.028	-2.863	0.022	-3.193	2.272	1.567	-2.143	0.767	0.262	16	OS Tumor	0%
FFPE OS56	2.395	4.75	-4.28	0.015	-0.595	-0.27	-2.41	5.68	2.615	-4.555	2.38	-0.12	3.63	-3.755	-1.02	-6.63	-1.935	-8.29	0.19	-2.03	-2.68	-1.375	-1.13	2.575	-2.355	-0.76	-4.895	-2.41	-4.405	-4.455	-5.755	-2.09	-3.02	0.555	0.12	-1.71	-1.535	-0.375	9	OS Tumor	0%
FFPE OS57	2.751	5.001	-3.659	-4.199	-0.309	-6.239	-7.344	5.891	2.061	-4.074	4.141	2.701	0.891	-8.264	-1.819	-5.769	-1.834	-9.534	0.991	-3.084	-7.809	-6.619	-5.669	2.926	-6.734	-4.839	-9.209	-6.904	-9.084	-9.549	-8.644	-8.179	-3.364	0.076	-0.049	-1.914	1.121	0.306	23	OS Tumor	0%
FFPE OS58	1.377	4.682	-2.398	1.352	-1.188	-1.888	-2.458	5.522	2.317	-5.338	2.247	1.477	2.502	-3.558	-2.448	-5.408	-1.833	-8.9405	1.042	-2.583	-2.103	-2.813	-2.118	1.767	-1.558	-0.123	-5.818	-2.688	-5.113	-4.128	-3.838	-4.158	-2.258	-0.663	-0.823	-3.873	1.897	0.442	9	OS Tumor	2,17%
FFPE OS59	2.694	5.774	-2.866	-0.486	-0.911	-1.461	-3.886	4.729	2.069	-3.681	3.309	0.644	2.144	-4.056	-0.991	-5.581	-2.316	-6.55663	0.854	-1.991	-4.786	-2.566	-2.001	3.154	-4.141	-1.07662	-5.08662	-4.176	-5.816	-5.00662	-4.491	-5.351	-2.301	0.454	0.479	-1.651	1.849	-0.046	1	OS Tumor	8,70%
FFPE OS60	1.1	7.215	-5.21	-3.89	0.4	-5.495	-5.805	5.86	1.79	-2.62	4.1	4.125	-0.695	-9.99133	-0.425	-5.3	-2.75	-5.125	1.815	-4.955	-6.2075	-7.42	-5.2	0.22	-5.89	-9.99133	-8.5775	-9.99133	-8.4825	-7.9875	-7.09	-7.1525	-3.125	1.295	0.73	-2.555	1.845	0.855	2	OS Tumor	13,04%
FFPE OS61	3.486	7.881	-2.769	3.371	0.556	2.531	0.976	5.106	1.141	-0.124	2.736	1.556	2.396	-0.124	-0.929	-5.204	-0.384	-4.814	2.021	-1.764	-0.464	0.896	1.971	1.601	0.726	1.316	-2.324	0.851	-4.179	-1.954	-2.684	-2.109	-1.309	0.766	1.876	-0.939	1.686	0.641	3	OS Tumor	0%
FFPE OS62	2.595	5.505	-3.295	0.325	0.55	-0.865	-1.71	6.51	3.715	-4.65	5.28	4.045	4.28	-3.43	0.22	-3.53	-0.8	-9.07633	3.45	-2.495	-3.29	-3.33	-2.545	0.755	-1.36	-0.72	-5.36	-2.795	-6.26	-4.3	-5.455	-3.165	-1.695	1.935	1.105	-2.07	2.165	0.1	3	OS Tumor	2,17%
FFPE OS63	5.155	8.995	-1.225	3.33	2.29	2.225	0.215	4.9	0.985	-1.12	2.935	2.265	0.96	-0.35	-1.35	-4.105	-1.53	-5.43	2.45	-0.75	-0.465	0.96	2.015	-0.08	0.745	2.185	-1.625	0.535	-3.765	-0.86	-1.57	-0.21	-2.755	0.16	0.33	-0.92	-0.32	0.46	4	OS Tumor	0%
FFPE OS64	1.458	4.663	-4.282	-6.602	-0.682	-7.767	-9.077	5.688	2.843	-2.772	2.393	2.648	1.483	-8.6645	-1.982	-5.437	-2.252	-10.3895	1.693	-4.532	-9.912	-8.767	-8.157	1.158	-8.792	-11.9958	-10.177	-7.8145	-8.832	-10.362	-5.797	-8.687	-1.672	-0.377	-0.707	-2.117	0.933	-0.482	5	OS Tumor	6,52%
FFPE OS65	2.889	5.179	-3.186	-0.991	-1.021	-2.131	-4.781	4.859	1.104	-5.306	3.764	2.929	5.479	-5.416	-0.791	-4.596	-2.446	-9.01858	0.414	-2.406	-5.026	-2.526	-2.196	2.214	-3.536	-1.191	-6.186	-3.931	-5.096	-5.286	-5.706	-3.116	-2.211	0.754	0.159	-3.156	0.649	0.359	6	OS Tumor	2,17%
FFPE OS66	1.423	3.988	-2.547	-5.997	0.038	-6.952	-5.51825	6.798	5.228	-3.307	3.153	1.533	4.653	-9.23458	-0.842	-2.642	-0.332	-7.75825	1.108	-3.972	-7.19575	-5.92825	-9.23458	2.903	-5.607	-9.23458	-6.23825	-7.377	-7.14825	-7.617	-6.027	-9.23458	-0.072	0.608	-0.147	-2.162	1.203	0.818	6	OS Tumor	19,57%
FFPE OS67	-0.398	3.172	-5.953	-1.568	-1.273	-3.688	-5.213	5.867	3.147	-5.318	1.287	0.377	0.552	-5.968	-2.198	-6.268	-2.638	-7.908	-0.323	-5.498	-5.433	-4.808	-3.708	1.647	-4.108	-3.208	-8.553	-4.598	-7.603	-7.078	-5.073	-4.968	-4.128	-0.443	-0.948	-3.358	1.502	-0.178	8	OS Tumor	0%
FFPE OS68	2.626	6.311	-2.799	-0.949	-0.029	-1.879	-3.674	4.661	1.156	-2.464	3.556	2.486	-0.299	-3.314	-0.094	-3.659	-2.039	-6.734	0.626	-2.639	-4.389	-2.579	-2.319	1.101	-3.364	-2.029	-6.429	-2.799	-5.864	-5.754	-6.299	-3.469	-2.224	0.921	0.816	-0.144	1.796	-0.744	9	OS Tumor	0%
FFPE OS69	0.782	4.822	-4.003	0.617	-0.643	-1.048	-2.598	5.372	2.172	-4.023	2.817	1.417	2.362	-2.353	-0.793	-5.268	-1.693	-6.188	0.867	-2.883	-2.703	-1.308	-0.843	2.102	-1.938	-0.818	-4.878	-1.753	-4.823	-4.143	-4.518	-2.763	-2.213	1.087	0.572	-1.963	1.082	0.252	9	OS Tumor	0%
FFPE OS70	1.513	5.348	-4.097	-4.227	-1.362	-5.592	-7.132	6.658	3.583	-4.757	2.083	0.868	3.753	-7.842	-1.512	-4.867	-1.977	-6.697	1.638	-4.132	-8.312	-6.407	-5.627	1.623	-6.697	-5.28263	-9.427	-7.257	-9.672	-9.662	-7.477	-8.237	-5.502	0.443	-0.112	-2.367	0.688	-1.257	1	OS Tumor	2,17%
FFPE OS71	2.126	5.141	-3.969	-0.279	-0.229	-1.089	-2.944	4.976	2.106	-4.289	2.211	1.206	2.211	-3.214	-0.919	-5.449	-2.189	-5.839	0.861	-3.034	-3.659	-2.164	-1.459	1.831	-2.639	-1.649	-5.379	-2.489	-5.819	-5.324	-5.799	-3.299	-2.654	1.241	1.076	-1.879	-1.504	-0.669	3	OS Tumor	0%
FFPE OS72	2.537	4.962	-3.328	-0.743	-0.218	-2.953	-4.183	4.957	1.517	-4.873	2.067	1.717	0.647	-4.423	-1.323	-4.583	-2.793	-8.688	1.162	-5.078	-3.853	-3.618	-2.493	-0.223	-3.238	-2.093	-6.518	-3.573	-6.738	-5.403	-5.908	-4.268	-3.103	0.577	-0.498	-3.333	0.567	-1.138	4	OS Tumor	0%
FFPE OS73	2.482	5.367	-3.548	-3.118	-0.508	-3.183	-5.083	7.607	4.477	-4.193	2.447	1.312	2.052	-5.568	-0.563	-5.608	-0.893	-8.608	1.362	-2.348	-6.198	-4.818	-4.183	2.597	-5.413	-3.958	-8.163	-5.108	-8.783	-8.243	-8.058	-5.613	-1.333	1.297	0.967	-0.743	1.097	0.232	6	OS Tumor	0%
FFPE OS74	2.32	4.82	-3.16	-3.705	-0.295	-3.76	-5.22	7.105	4.9	-4.155	4.635	3.555	5.5	-7.535	-0.29	-3.88	-1.1	-9.53	0.31	-3.15	-6.645	-5.675	-5.245	2.355	-5.195	-3.555	-7.96	-6.19	-7.265	-6.735	-6.53	-5.93	-1.31	1.42	0.82	-1.12	1.25	0.22	7	OS Tumor	0%
FFPE OS75	1.628	6.003	-3.267	0.493	-0.112	-2.077	-3.432	5.818	2.548	-2.327	2.788	3.063	2.358	-3.087	-1.507	-5.167	-2.157	-9.097	1.623	-2.397	-3.257	-1.802	-1.717	0.603	-2.167	-0.797	-5.457	-2.612	-5.302	-4.732	-4.907	-2.482	-2.212	1.188	0.938	-2.187	-0.677	0.613	23	OS Tumor	0%
FFPE OS76	2.592	6.197	-3.733	-1.183	-0.648	-1.913	-3.693	6.147	0.987	-3.128	2.932	0.982	0.262	-3.998	-1.028	-7.078	-2.118	-5.408	0.562	-0.833	-4.483	-3.773	-2.603	0.977	-3.848	-2.768	-6.723	-3.363	-6.558	-6.593	-4.733	-4.673	-2.648	0.162	0.537	-1.798	2.972	-0.253	1	OS Tumor	0%
FFPE OS77	1.791	3.536	-4.594	-5.149	-1.529	-5.289	-5.90963	5.681	1.281	-4.924	2.576	0.686	2.786	-6.80962	-1.189	-6.174	-1.999	-10.6097	-0.034	-4.219	-8.124	-6.889	-6.084	3.186	-5.55962	-4.28963	-8.80963	-6.68963	-8.49962	-8.96963	-6.554	-9.09962	-3.319	-0.334	-0.844	-2.179	2.951	-1.909	1	OS Tumor	21,74%
FFPE OS78	3.59	6.805	-2.77	0.16	-0.625	-0.055	-2.325	6.715	2.545	-2.52	2.65	1.935	1.8	-2.265	-0.515	-4.75	-1.48	-7.365	1.285	-1.015	-3.67	-1.71	-1.29	2.415	-2.18	-0.83	-5.585	-1.63	-5.32	-4.695	-5.25	-3.62	-3.805	0.98	0.795	-1.035	1.6	-0.62	2	OS Tumor	0%
OB cell line 1	5.243	7.038	-1.232	1.853	-0.187	-0.552	-1.002	2.233	1.648	-5.992	5.988	3.718	-9.037	0.603	0.608	-0.672	-0.552	-4.857	-0.212	-2.767	0.403	1.333	1.243	-0.787	1.138	2.178	-1.742	0.518	-0.812	-0.382	-1.692	1.188	-1.597	0.623	0.398	-3.072	-1.912	-4.362	20	OB cell line	0%
OS cell line 3	6.334	7.034	-1.771	-5.536	-0.081	-8.211	-7.231	2.284	0.894	-4.491	5.309	4.444	-7.156	-6.206	-1.011	-1.821	-1.881	-12.5436	-0.186	-4.686	-7.486	-5.131	-5.596	0.409	-6.261	-5.461	-8.356	-6.941	-4.361	-8.726	-7.826	-7.371	-2.826	0.749	0.484	-2.551	-2.571	-2.961	22	OS cell line	2,17%
OS cell line 1	4.412	4.322	-4.138	-4.22863	-0.103	-7.30863	-8.573	1.502	1.602	-6.673	4.947	2.742	-7.528	-7.35862	-0.718	-1.088	0.822	-4.498	1.322	-5.923	-8.02862	-6.578	-7.588	3.742	-7.803	-4.56862	-9.208	-6.75863	-6.903	-7.27862	-8.19862	-7.17863	-1.333	-0.808	-0.973	-2.368	-2.933	-3.983	23	OS cell line	0
OS cell line 4	3.132	4.247	-5.383	1.702	-1.178	-0.718	-1.078	2.752	1.432	-7.878	5.042	2.587	-6.348	-0.943	-0.193	-1.998	0.377	-5.058	-0.648	-1.683	-2.168	0.602	0.822	-2.073	0.407	1.402	-3.118	-0.608	-1.783	-1.393	-2.928	-0.213	-0.363	-1.223	-1.368	-1.558	-3.083	-3.383	24	OS cell line	0%
OB cell line 3	6.346	7.721	-1.049	2.906	-0.774	0.886	0.941	2.696	-0.299	-7.129	6.186	3.696	-6.269	0.906	1.336	-0.989	0.071	-5.259	-0.639	-1.374	0.236	2.066	2.901	-0.964	0.331	2.251	-1.499	1.196	-1.044	-1.034	-2.884	1.181	-2.009	1.391	1.416	-1.689	-4.004	-3.264	22	OB cell line	0%
OS cell line 2	3.76	4.97	-4.755	-9.84696	-0.97	-9.84696	-9.84696	2.845	1.74	-6.705	6.115	2.905	-4.87	-9.84696	-0.73	-2.455	0.66	-9.84696	1.34	-9.84696	-8.81438	-9.84696	-9.84696	0.805	-9.84696	-9.84696	-9.84696	-9.84696	-5.925	-8.61562	-8.15437	-9.84696	0.93	-2.49	-2.595	-3.565	-0.885	-3.49	20	OS cell line	34,78%
OS cell line 5	3.952	3.877	-4.488	-11.5031	0.082	-11.5031	-7.843	0.392	-0.383	-6.493	5.627	3.677	-7.343	-7.203	-1.073	-2.493	-1.158	-11.5031	-1.333	-2.638	-11.5031	-5.228	-5.743	0.167	-5.543	-4.688	-7.963	-6.503	-5.858	-11.5031	-9.573	-11.5031	-0.643	-0.313	-0.488	-3.303	-2.263	-4.808	24	OS cell line	13,04%
OB cell line 2	6.316	7.911	-0.869	2.251	-0.584	-0.589	0.311	2.806	1.316	-8.989	6.611	3.016	-7.029	0.656	0.591	-0.874	0.156	-5.539	-0.799	0.646	0.211	0.846	2.041	-1.269	-0.069	1.726	-2.069	0.916	-2.414	-0.999	-3.159	0.871	-1.559	1.411	1.496	-1.954	-3.744	-4.649	22	OB cell line	0%
#Spike	0	0	0	0	0	0	0	0	0	0	0	0	0	0	0	0	0	0	0	0	0	0	0	0	0	0	0	0	0	0	0	0	0	0	0	0	0	0
#MissDataFreq(%)	0%	0%	0,53%	2,13%	0,53%	3,19%	5,32%	0,53%	0,53%	0,53%	0,53%	0,53%	0%	9,04%	0%	1,06%	0,53%	17,02%	0%	2,13%	11,17%	3,72%	3,19%	0%	4,26%	22,34%	16,49%	5,85%	3,72%	13,30%	4,79%	14,36%	0,53%	0,53%	0,53%	0,53%	0%	0,53%
