# Supplementary material for: miRNA profiling identifies deregulated miRNAs associated with osteosarcoma development and time to metastasis in two large cohorts
Source: Mol Oncol. 2017 Dec 1;12(1):114–31. doi: 10.1002/1878-0261.12154 (PMC5748490; doi:10.1002/1878-0261.12154)
Supplement: Supplementary file 10 — Table S5. Expression of 301 upregulated and 60 downregulated genes identified to be targeted by the 29 deregulated miRNAs. [file MOL2-12-114-s010.xlsx]

## Sheet: Ark1
Gene ID	Number of miRNAs targeting the gene	miRNA targeting the 3'UTR of the gene	Fold change (OS samples vs OB cell lines)	P-value (Fold change)	Mean Expression OS Samples (log2)	Mean Expression OB Cell Lines (log2)	Mean Expression OS Cell Lines (log2)	SystematicName
MPEG1	1	miR-410-3p	49.9874	8,22 · 10-17	9.72024	4.07674	4.27152	NM_001039396
GPR116	1	miR-335-5p	38.6477	2,71 · 10-16	9.24991	3.9776	4.34919	NM_001098518
LILRB2	1	miR-29a-5p	108.854	4,91 · 10-16	10.9591	4.19285	4.36501	NM_005874
MGAT4A	2	miR-335-5p; miR-409-3p	76.3185	1,16 · 10-15	10.619	4.36503	7.91415	NM_012214
KDR	1	miR-335-5p	42.5646	2,62 · 10-15	9.79386	4.38228	4.80388	NM_002253
GPR34	1	miR-335-5p	46.8585	4,73 · 10-15	9.91837	4.36813	4.57126	NM_001097579
PLA2G7	1	miR-335-5p	72.1192	2,9 · 10-14	10.4458	4.27353	5.33602	NM_005084
LILRB5	1	miR-335-5p	83.615	4,7 · 10-14	10.5113	4.12556	4.10438	NM_006840
MS4A14	1	miR-335-5p	21.4432	5,12 · 10-14	8.54107	4.11863	4.17568	NM_032597
LONRF3	1	miR-92b-3p	24.9038	1,26 · 10-13	9.0788	4.4405	7.8621	ENST00000365713
CD33	1	miR-335-5p	106.051	3,77 · 10-13	10.993	4.26436	6.38544	NM_001772
CD300C	1	miR-335-5p	15.8988	3,82 · 10-13	8.23476	4.24392	5.62346	NM_006678
FGD3	1	miR-335-5p	42.4936	4,9 · 10-13	10.2105	4.80135	5.91754	NM_033086
FLT1	1	miR-100-5p	8.52719	8,23 · 10-13	7.55452	4.46245	5.10465	NM_002019
HS3ST1	1	miR-30e-3p	28.6638	1,79 · 10-12	10.2051	5.36392	5.35184	NM_005114
GUCY1A2	1	miR-335-5p	15.1708	2,25 · 10-12	8.42322	4.49999	6.75063	NM_000855
SNX10	1	miR-92b-3p	73.6171	3,87 · 10-12	10.5041	4.30217	7.88334	NM_013322
CCL14	1	miR-335-5p	37.3267	6,12 · 10-12	9.09054	3.8684	4.05678	NM_032963
HMHA1	1	miR-335-5p	41.0468	8,49 · 10-12	13.6034	8.24419	9.96221	NM_012292
PLXDC1	1	miR-125b-5p	18.4071	2,9 · 10-11	9.56839	5.3662	4.84083	NM_020405
C1QA	1	miR-335-5p	104.886	4,33 · 10-11	12.7691	6.05639	5.62206	NM_015991
IGSF21	1	miR-335-5p	99.7098	4,57 · 10-11	11.7245	5.08484	5.42102	NM_032880
NLRC4	1	miR-335-5p	10.9928	4,57 · 10-11	7.8837	4.42521	4.41601	NM_021209
SNX10	1	miR-92b-3p	14.825	4,66 · 10-11	7.7875	3.89754	5.13904	NM_001199835
SOX17	1	miR-335-5p	45.7363	5,35 · 10-11	9.97192	4.45665	7.80268	NM_022454
FOLR2	1	miR-335-5p	42.721	1,13 · 10-10	11.8271	6.41025	6.77859	NM_000803
TNPO1	3	miR-181a-5p; miR-181c-5p	-2.58079	1,32 · 10-10	9.86438	11.2322	10.7984	NM_002270
HSPA6	1	miR-30e-3p	13.3316	1,5 · 10-10	10.2187	6.48195	6.62963	NM_002155
RAPGEF4	1	miR-335-5p	8.53668	1,78 · 10-10	7.2889	4.19523	4.96647	NM_007023
FGL2	1	miR-335-5p	15.5874	3,57 · 10-10	8.42786	4.46555	4.65238	NM_006682
COL10A1	1	miR-335-5p	36.4821	3,7 · 10-10	14.032	8.84293	8.46535	NM_000493
MATK	1	miR-335-5p	15.8717	4,53 · 10-10	8.1839	4.19552	5.39594	NM_139355
ANO1	1	miR-335-5p	21.1387	4,65 · 10-10	8.516	4.11418	5.31899	NM_018043
MYCT1	1	miR-335-5p	9.59321	5,93 · 10-10	7.31758	4.05556	4.09428	NM_025107
PMEPA1	2	miR-92b-3p; miR-410-3p	4.9975	5,93 · 10-10	12.6131	10.2919	11.1031	NM_020182
WDFY4	1	miR-335-5p	6.18561	1,1 · 10-9	7.53508	4.90617	5.74365	NM_020945
S100A8	1	miR-125b-5p	40.1781	1,26 · 10-9	9.82421	4.49587	4.3751	NM_002964
RTN3	1	miR-378a-3p	-2.45321	1,52 · 10-9	9.93168	11.2264	11.0617	NM_006054
ESAM	1	miR-335-5p	6.11267	2,91 · 10-9	9.61445	7.00264	7.17591	NM_138961
CYTIP	1	miR-335-5p	33.9125	3,06 · 10-9	9.80961	4.72586	4.46651	NM_004288
LONRF3	1	miR-92b-3p	3.34768	4,47 · 10-9	8.17059	6.42743	7.79407	NM_001031855
ARSJ	3	miR-181a-5p; miR-181c-5p	-8.76832	6,0 · 10-9	5.1115	8.2438	7.80449	NM_024590
TMC8	1	miR-335-5p	8.25583	7,26 · 10-9	7.53712	4.49171	5.09896	NM_152468
CLEC14A	1	miR-335-5p	31.5678	8,74 · 10-9	9.96618	4.9858	4.94461	NM_175060
FZD10	1	miR-335-5p	11.6391	9,97 · 10-9	7.63435	4.09344	5.08226	NM_007197
VAV3	1	miR-30e-3p	14.5914	1,17 · 10-8	11.0982	7.23118	6.20853	NM_006113
NUDT12	1	miR-181a-5p	-2.60908	1,42 · 10-8	7.68085	9.06439	8.61402	NM_031438
C8orf4	11	miR-335-5p	14.4099	1,99 · 10-8	8.01633	4.16734	4.53772	NM_020130
FAM46C	1	miR-335-5p	18.9877	1,01 · 10-8	10.0678	5.82081	7.95398	NM_017709
PTAFR	1	miR-335-5p	28.9746	2,04 · 10-8	9.25612	4.3994	5.78083	NM_000952
LGALS9	1	miR-335-5p	7.11129	2,08 · 10-8	9.43393	6.60382	6.83515	NM_009587
EPB41L4A	1	miR-335-5p	7.01187	2,89 · 10-8	7.82862	5.01882	6.96371	NM_022140
N4BP2	1	miR-100-5p	2.56643	3,8 · 10-8	11.2047	9.84491	9.98318	NM_018177
S100Z	1	miR-335-5p	4.95456	3,97 · 10-8	6.29714	3.98838	6.01571	NM_130772
LRRC15	1	miR-299-5p	265.283	4,07 · 10-8	12.9105	4.8591	8.4414	NM_130830
MMAB	1	miR-342-3p	-3.69829	4,27 · 10-8	7.78504	9.6719	9.24026	NM_052845
CYSLTR1	1	miR-335-5p	3.98825	4,62 · 10-8	8.79373	6.79797	6.86611	NM_006639
SHE	1	miR-92b-3p	7.07549	7,14 · 10-8	6.80826	3.98543	4.31364	NM_001010846
DACH1	1	miR-335-5p	5.855	7,9 · 10-8	6.98201	4.43235	4.92289	NM_080759
SCN8A	3	miR-181a-5p; miR-181c-5p	-8.50983	8,53 · 10-8	6.38724	9.47637	8.95203	NM_014191
HMGA2	3	miR-181a-5p; miR-181c-5p	-7.24296	1,38 · 10-7	7.56765	10.4242	8.34216	NM_003484
CD36	1	miR-335-5p	79.1745	1,4 · 10-7	11.5458	5.23884	5.44562	NM_001001547
SHOC2	4	miR-181a-5p; miR-181c-5p; miR-342-3p	-2.68351	1,67 · 10-7	9.53649	10.9606	10.2826	NM_007373
HOXD1	1	miR-125b-5p	7.45153	1,77 · 10-7	7.36248	4.46494	5.18454	NM_024501
ZNF366	1	miR-411-5p	6.81306	2,14 · 10-7	6.58176	3.81346	3.82583	NM_152625
GPRC5C	1	miR-335-5p	49.2174	2,64 · 10-7	14.5099	8.88876	11.491	NM_022036
PDE2A	1	miR-335-5p	17.2715	2,8 · 10-7	11.4446	7.33432	7.50225	NM_002599
RGS16	1	miR-335-5p	11.8612	3,03 · 10-7	10.8508	7.28266	7.56139	NM_002928
KLHL28	1	miR-335-5p	2.15851	3,09 · 10-7	10.4239	9.31389	9.12046	NM_017658
PPP1R12B	1	miR-29a-5p	3.20731	3,47 · 10-7	10.6243	8.94299	9.70623	NM_002481
CA3	1	miR-335-5p	31.0139	4,96 · 10-7	9.39448	4.43963	4.97122	NM_005181
THBD	1	miR-335-5p	19.757	5,04 · 10-7	13.32	9.01567	9.00905	NM_000361
HEYL	1	miR-335-5p	4.33743	5,32 · 10-7	11.8084	9.69159	7.48004	NM_014571
GPRIN3	1	miR-411-5p	4.06802	5,5 · 10-7	6.09095	4.06662	4.06154	NM_198281
CPNE5	1	miR-335-5p	30.6572	5,77 · 10-7	11.9488	7.01063	8.04508	NM_020939
GPIHBP1	1	miR-335-5p	13.3675	6,22 · 10-7	10.3186	6.57795	7.9453	NM_178172
SLC25A26	1	miR-342-3p	-2.6783	7,41 · 10-7	6.32973	7.75105	7.22657	NM_173471
SPNS2	1	miR-335-5p	13.3497	8,57 · 10-7	12.4288	8.69002	9.17255	NM_001124758
ADAM8	1	miR-335-5p	12.2763	9,15 · 10-7	13.2932	9.6754	9.08652	NM_001109
PKD2L1	1	miR-335-5p	6.97492	9,46 · 10-7	7.05413	4.25195	4.27647	NM_016112
DSC2	1	miR-335-5p	6.10088	1,49 · 10-6	6.79387	4.18486	5.83449	NM_024422
TP53	1	miR-223-3p	-11.013	1,74 · 10-6	5.30194	8.76308	7.17237	NM_000546
PXDN	1	miR-342-3p	-4.29337	1,91 · 10-6	13.3321	15.4342	12.8201	NM_012293
CCDC88C	1	miR-335-5p	4.21766	1,96 · 10-6	7.91734	5.84089	7.09342	NM_001080414
NKG7	1	miR-335-5p	6.93496	2,59 · 10-6	9.45821	6.66433	6.32311	NM_005601
SERPINA1	1	miR-335-5p	5.43594	2,7 · 10-6	10.4731	8.0306	9.67714	NM_001002236
TOX	1	miR-223-3p	-7.06344	2,7 · 10-6	5.99254	8.81291	6.74839	NM_014729
HCST	1	miR-335-5p	10.4191	3,02 · 10-6	12.757	9.37584	8.74274	NM_014266
CXCL9	1	miR-335-5p	48.0509	3,3 · 10-6	10.0185	4.43204	4.61496	NM_002416
MYO7A	1	miR-335-5p	7.89026	3,67 · 10-6	7.45257	4.4725	5.14236	NM_000260
FLNA	1	miR-378a-3p	-2.72988	3,71 · 10-6	8.5721	10.0209	10.1332	NM_001456
MARCH1	1	miR-335-5p	5.44114	4,03 · 10-6	6.75069	4.30678	4.22914	NM_017923
MDM2	1	miR-223-3p	-3.30885	4,34 · 10-6	7.32363	9.04996	9.24756	NM_002392
LY6H	1	miR-335-5p	5.1905	4,55 · 10-6	6.43717	4.0613	4.11074	NM_002347
EFNA1	1	miR-335-5p	6.20434	5,27 · 10-6	10.3615	7.72826	8.71532	NM_004428
JAG2	2	miR-335-5p; miR-493-5p	5.50106	5,48 · 10-6	8.87561	6.4159	9.73332	NM_002226
CD14	1	miR-335-5p	48.1284	6,74 · 10-6	15.1466	9.55781	9.57932	NM_001174104
MPPED2	1	miR-335-5p	10.9547	8,58 · 10-6	8.05572	4.60225	5.68154	NM_001584
VASH1	1	miR-335-5p	3.42232	1,04 · 10-5	13.4961	11.7211	10.289	NM_014909
ZBTB7C	1	miR-335-5p	7.28847	1,04 · 10-5	8.89636	6.03075	7.18598	NM_001039360
GJB2	1	miR-335-5p	22.9398	1,19 · 10-5	9.23994	4.72016	5.70878	NM_004004
FRA10AC1	1	miR-181a-5p	-2.4335	1,3 · 10-5	7.54892	8.83195	8.42814	NM_145246
LCK	1	miR-335-5p	5.60784	1,5 · 10-5	7.49578	5.00833	5.81258	NM_005356
RCBTB1	1	miR-342-3p	-2.32869	1,63 · 10-5	9.14123	10.3607	9.46555	NM_018191
TPD52	1	miR-410-3p	5.25889	1,77 · 10-5	7.14779	4.75303	8.94573	NM_001025252
SLC7A11	1	miR-181a-5p	-7.83504	1,88 · 10-5	9.05828	12.0282	13.1857	NM_014331
MRRF	1	miR-342-3p	-2.27916	2,12 · 10-5	7.17178	8.36028	9.03108	NM_199177
KLRB1	1	miR-335-5p	5.19194	2,2 · 10-5	7.38744	5.01116	5.45224	NM_002258
SELPLG	1	miR-335-5p	4.7752	2,28 · 10-5	10.4949	8.23931	8.17907	NM_003006
CA8	1	miR-410-3p	7.79008	2,38 · 10-5	6.9768	4.01516	6.90216	NM_004056
FAM49A	1	miR-335-5p	3.20521	2,52 · 10-5	10.5509	8.87046	9.24302	NM_030797
TNFSF14	1	miR-411-5p	4.03777	2,89 · 10-5	6.05156	4.038	4.31518	NM_003807
SPOCK2	1	miR-92b-3p	16.8318	3,41 · 10-5	9.7033	5.63018	6.65494	NM_014767
ITM2A	1	miR-411-5p	75.2583	3,57 · 10-5	11.1441	4.91035	4.43485	NM_004867
FAM124B	1	miR-335-5p	9.48414	3,65 · 10-5	7.72671	4.48119	5.31155	NM_024785
SOST	1	miR-335-5p	43.2605	3,84 · 10-5	9.73154	4.29657	6.20521	NM_025237
ZNF704	1	miR-431-5p	3.2359	3,96 · 10-5	6.51466	4.8205	5.37426	NM_001033723
SMOC2	1	miR-335-5p	53.8699	4,14 · 10-5	10.5389	4.78746	5.11884	NM_022138
CD37	1	miR-335-5p	7.83232	4,25 · 10-5	9.00962	6.04018	5.22102	NM_001774
C16orf54	1	miR-335-5p	26.6233	4,49 · 10-5	9.55915	4.82454	4.2243	NM_175900
WIF1	1	miR-335-5p	21.3813	4,5 · 10-5	8.27915	3.86087	5.92026	NM_007191
CD96	1	miR-335-5p	5.91341	5,21 · 10-5	6.69779	4.1338	5.70888	NM_198196
BMP8A	1	miR-92b-3p	11.1501	5,9 · 10-5	8.51419	5.03521	4.59592	NM_181809
IPO5	3	miR-181a-5p; miR-181c-5p	-2.15533	5,91 · 10-5	10.7335	11.8414	11.8404	NM_002271
ITPKB	1	miR-410-3p	2.54209	5,97 · 10-5	11.251	9.90498	9.91218	NM_002221
DNASE1L3	1	miR-335-5p	5.79922	5,98 · 10-5	8.08118	5.54532	5.62439	NM_004944
RGS18	1	miR-335-5p	20.0566	6,28 · 10-5	9.1252	4.79919	4.10485	NM_130782
PIK3CG	1	miR-410-3p	19.0396	7,17 · 10-5	9.4391	5.18817	5.3306	NM_002649
GBP4	1	miR-335-5p	4.19783	7,27 · 10-5	10.3136	8.24397	8.62021	NM_052941
BCL2A1	1	miR-335-5p	4.99124	7,44 · 10-5	9.03624	6.71684	6.71378	NM_004049
TNFSF10	2	miR-221-3p; miR-222-3p	12.119	7,59 · 10-5	10.7437	7.14454	5.92098	NM_003810
RRAS2	1	miR-223-3p	-3.49342	8,97 · 10-5	11.3382	13.1429	12.8931	NM_012250
ATP6V0D2	1	miR-335-5p	10.1598	9,61 · 10-5	8.27599	4.9312	4.80668	NM_152565
FNDC1	1	miR-335-5p	15.191	9,99 · 10-5	11.0823	7.15711	7.37944	NM_032532
ASCL2	1	miR-335-5p	9.78089	1,1 · 10-4	9.04719	5.75723	5.32068	NM_005170
TET2	2	miR-125b-5p; miR-335-5p	2.12319	1,18 · 10-4	8.07952	6.99329	6.72274	NM_017628
PIM1	1	miR-335-5p	2.24553	1,22 · 10-4	11.9303	10.7633	11.1941	NM_002648
UBD	1	miR-335-5p	16.2302	1,23 · 10-4	8.8688	4.84819	6.18949	NM_006398
RPL27A	1	miR-342-3p	-5.01253	1,31 · 10-4	6.54801	8.87355	8.31863	NM_000990
MEF2A	1	miR-335-5p	2.94934	1,32 · 10-4	13.5769	12.0165	12.1217	NM_001171894
PCDHB10	1	miR-335-5p	3.22775	1,32 · 10-4	8.03154	6.34101	6.95082	NM_018930
NUP210	3	miR-221-3p; miR-335-5p; miR-370-3p	3.4678	1,37 · 10-4	6.23353	4.43951	9.02716	NM_024923
LAMA3	1	miR-181a-5p	-6.19206	1,44 · 10-4	6.65774	9.28816	9.15958	NM_198129
CBLN4	1	miR-335-5p	11.0631	1,54 · 10-4	7.53685	4.06916	4.21022	NM_080617
ATG16L2	1	miR-335-5p	2.63541	1,65 · 10-4	12.3913	10.9933	10.0314	NM_033388
APOLD1	1	miR-92b-3p	3.02216	1,76 · 10-4	9.66204	8.06646	8.85596	NM_001130415
LGALS9C	1	miR-335-5p	16.6664	1,77 · 10-4	14.1414	10.0825	9.92503	NM_001040078
DYNC1I1	1	miR-335-5p	6.52953	1,79 · 10-4	9.06706	6.36008	6.45946	NM_004411
WTAP	1	miR-378a-3p	-2.52176	1,99 · 10-4	9.8375	11.1719	10.928	NM_152858
ADRBK2	1	miR-411-5p	3.73593	2,1 · 10-4	11.9397	10.0382	9.64852	NM_005160
CLDN14	1	miR-335-5p	8.47083	2,14 · 10-4	7.61938	4.53688	4.94174	NM_144492
ANO5	1	miR-432-5p	26.9513	2,14 · 10-4	10.3194	5.56717	6.28912	NM_213599
GAB3	1	miR-335-5p	2.89932	2,29 · 10-4	8.09076	6.55504	6.75438	NM_080612
CD69	2	miR-92b-3p; miR-335-5p	4.992	2,53 · 10-4	6.72216	4.40254	4.40283	NM_001781
SYT17	1	miR-335-5p	5.76982	2,58 · 10-4	7.60454	5.07601	7.54887	NM_016524
UCHL1	1	miR-181a-5p	-6.14456	2,77 · 10-4	13.2251	15.8445	12.7748	NM_004181
MCAM	1	miR-410-3p	5.15008	2,88 · 10-4	13.2984	10.9338	12.528	NM_006500
CCNG1	3	miR-181a-5p; miR-181c-5p	-4.23496	2,92 · 10-4	9.64586	11.7282	11.1291	NM_004060
PTPN7	1	miR-335-5p	12.2811	2,97 · 10-4	8.26844	4.65007	4.46807	NM_080588
ERO1LB	4	miR-335-5p; miR-376a-3p; miR-376c-3p; miR-432-5p	2.40506	2,99 · 10-4	6.01914	4.75306	5.42586	NM_019891
MFNG	1	miR-335-5p	14.4643	3,28 · 10-4	9.48451	5.63009	6.63143	NM_002405
MMP1	1	miR-222-3p	10.3304	3,46 · 10-4	9.26334	5.89451	7.90986	NM_002421
TMC6	1	miR-335-5p	15.5406	3,55 · 10-4	9.49253	5.53456	6.69645	NM_007267
ATP8A1	1	miR-335-5p	10.4695	3,61 · 10-4	9.85062	6.4625	7.29215	NM_006095
AMOT	1	miR-221-3p	5.57614	3,75 · 10-4	7.01385	4.53459	5.70416	NM_001113490
CD55	1	miR-410-3p	3.29405	3,76 · 10-4	11.2183	9.49849	11.6444	NM_000574
CDK18	2	miR-222-3p; miR-335-5p	8.78842	4,11 · 10-4	7.75239	4.61679	6.58929	NM_212503
NAIP	1	miR-221-3p	3.94993	4,12 · 10-4	11.3048	9.32301	9.51201	NM_004536
SLC7A1	3	miR-181a-5p; miR-181c-5p	-3.18109	4,12 · 10-4	10.3525	12.022	13.0039	NM_003045
LPCAT1	1	miR-335-5p	2.32361	4,26 · 10-4	9.8361	8.61973	9.48487	NM_024830
CHST6	1	miR-335-5p	3.0781	4,41 · 10-4	12.4296	10.8076	9.92227	NM_021615
HMGA2	3	miR-181a-5p; miR-181c-5p	-43.6833	4,55 · 10-4	7.0659	12.5149	8.6464	NM_003483
CHRFAM7A	1	miR-335-5p	4.38191	5,13 · 10-4	7.61981	5.48825	7.82167	NM_139320
NCF4	1	miR-335-5p	15.6082	5,18 · 10-4	9.96787	6.00364	6.06502	NM_000631
PLEKHG1	1	miR-335-5p	6.42433	5,29 · 10-4	7.17472	4.49118	4.80599	NM_001029884
RGS4	1	miR-342-3p	-8.04081	5,31 · 10-4	6.01595	9.02329	5.80917	NM_005613
PHF8	1	miR-335-5p	2.4241	5,43 · 10-4	8.96996	7.69251	8.61226	NM_015107
UNC13D	1	miR-335-5p	2.09241	5,54 · 10-4	7.67458	6.60942	6.66198	NM_199242
CXCR6	1	miR-376a-3p	4.00459	5,63 · 10-4	6.44366	4.44201	4.40143	NM_006564
FRMD4B	1	miR-335-5p	8.20305	6,71 · 10-4	10.3405	7.30432	6.31275	NM_015123
CD38	1	miR-335-5p	6.06591	6,78 · 10-4	7.10865	4.50793	4.55947	NM_001775
PDE11A	2	miR-30e-3p; miR-433-5p	4.86274	6,79 · 10-4	6.59478	4.31301	5.15627	NM_016953
ADAMTS17	1	miR-432-5p	7.06895	6,91 · 10-4	7.29695	4.47546	6.10404	NM_139057
LILRA3	1	miR-335-5p	3.15029	7,15 · 10-4	6.04192	4.38644	3.99764	NM_006865
PAK1	1	miR-221-3p	2.28889	7,28 · 10-4	12.734	11.5393	11.6985	NM_001128620
VNN2	1	miR-335-5p	2.84775	7,38 · 10-4	8.71829	7.20847	7.65267	NM_004665
C1QTNF3	1	miR-409-3p	10.2963	7,43 · 10-4	9.54687	6.18281	5.73279	NM_181435
SORT1	3	miR-181a-5p; miR-181c-5p	-3.36515	7,57 · 10-4	11.3838	13.1345	11.3855	NM_002959
TMEM67	1	miR-223-3p	-2.11061	7,77 · 10-4	6.39438	7.47204	6.84329	NM_153704
C2	1	miR-335-5p	5.90414	8,01 · 10-4	11.3054	8.74363	8.71596	NM_000063
BTN3A1	1	miR-335-5p	2.34629	8,09 · 10-4	9.69717	8.46678	7.75064	NM_007048
KCNA6	1	miR-127-3p	2.70817	8,31 · 10-4	6.86487	5.42755	5.92426	NM_002235
CALB2	1	miR-335-5p	4.76523	8,58 · 10-4	6.49223	4.23968	8.55055	NM_001740
CFP	1	miR-335-5p	2.37558	8,59 · 10-4	8.69109	7.44281	8.05822	NM_002621
CSGALNACT1	1	miR-335-5p	5.43417	8,75 · 10-4	9.55011	7.10805	5.45887	NM_001130518
LDLR	3	miR-181a-5p; miR-181c-5p	-4.43846	8,88 · 10-4	11.8097	13.9597	13.4738	NM_000527
PRDX3	1	miR-181a-5p	-2.21097	9,08 · 10-4	11.7324	12.8771	13.4343	NM_006793
MYO5A	1	miR-92b-3p	2.03674	9,93 · 10-4	11.7276	10.7014	10.9207	NM_000259
CD8A	1	miR-335-5p	7.47772	0.00103	8.88607	5.98347	6.38099	NM_001768
CYP26A1	1	miR-335-5p	5.51895	0.00106	7.27367	4.80927	7.47433	NM_057157
BHLHE22	1	miR-335-5p	4.86371	0.0011	6.46904	4.18698	4.62667	NM_152414
ENHO	1	miR-335-5p	3.98285	0.0011	8.77729	6.78349	7.82586	NM_198573
CD244	1	miR-125b-5p	2.15806	0.00111	6.24858	5.13885	5.12053	NM_016382
AMOT	1	miR-221-3p	4.46312	0.00112	10.3412	8.1831	9.15592	NM_133265
PAGE2B	1	miR-335-5p	8.20176	0.00112	7.43894	4.403	6.42546	NM_001015038
TLR1	1	miR-335-5p	15.8202	0.00118	10.1329	6.14918	6.00802	NM_003263
CD3D	1	miR-370-3p	6.11011	0.00118	9.76115	7.14995	7.27557	NM_000732
GK5	3	miR-181a-5p; miR-181c-5p	-2.71759	0.00121	7.03847	8.4808	7.90732	NM_001039547
PARVG	1	miR-92b-3p	6.65082	0.00125	9.3417	6.60816	6.18452	NM_022141
RNF19B	2	miR-335-5p; miR-411-5p	2.54582	0.00128	8.97477	7.62664	7.80793	NM_153341
AKAP12	1	miR-181a-5p	-4.92622	0.00131	9.65421	11.9547	10.9701	NM_005100
SALL4	1	miR-335-5p	4.75683	0.00136	10.5233	8.27334	9.41583	NM_020436
HS3ST2	1	miR-100-5p	8.87134	0.00138	8.14111	4.99196	4.41113	NM_006043
NME4	1	miR-378a-3p	-2.38755	0.00147	11.2888	12.5443	11.4637	NM_005009
CHRM3	1	miR-335-5p	3.70098	0.00157	7.37545	5.48754	6.38952	NM_000740
PDZD2	1	miR-335-5p	8.49544	0.00157	9.80042	6.71373	6.56913	NM_178140
BTBD9	1	miR-335-5p	2.03894	0.00158	7.12685	6.09903	6.38956	NM_152733
SAT1	2	miR-100-5p; miR-335-5p	4.75636	0.00161	14.921	12.6711	11.0717	NM_002970
GDF10	1	miR-335-5p	5.27478	0.00164	6.97418	4.57507	5.45884	NM_004962
KCNK5	2	miR-29b-1-5p; miR-335-5p	11.6724	0.00167	11.1345	7.58949	10.5444	NM_003740
NMT2	3	miR-181a-5p; miR-181c-5p	-2.62299	0.00172	8.59404	9.98525	10.8039	NM_004808
MCOLN2	1	miR-92b-3p	5.18885	0.00183	7.67139	5.29598	7.85193	NM_153259
FAM105A	1	miR-382-5p	3.64535	0.00187	6.75533	4.88927	6.07692	NM_019018
RUNX2	1	miR-335-5p	3.46139	0.00188	9.18784	7.39648	7.44731	NM_001015051
DNAJC3	1	miR-335-5p	2.54303	0.00189	12.147	10.8004	10.8545	NM_006260
PLAG1	2	miR-181a-5p	-4.18936	0.00193	9.41951	11.4862	9.71216	NM_002655
TUBA8	1	miR-335-5p	3.19358	0.00201	10.9454	9.27019	9.28154	NM_018943
RASGRP3	1	miR-30e-3p	16.5946	0.00203	9.22864	5.176	5.91848	NM_170672
HAPLN1	1	miR-335-5p	29.7421	0.00206	12.8096	7.91518	8.80926	NM_001884
CYYR1	1	miR-335-5p	12.5083	0.00208	9.02834	5.38353	5.56125	NM_052954
CLIC2	1	miR-335-5p	15.507	0.00213	9.89748	5.94263	5.76067	NM_001289
TBXAS1	1	miR-335-5p	4.92285	0.00222	11.0913	8.79184	8.29662	NM_030984
CAPRIN1	1	miR-223-3p	-2.12182	0.00226	8.62656	9.71186	9.80354	NM_203364
CHRDL2	1	miR-335-5p	5.40814	0.00228	7.05059	4.61546	5.33452	NM_015424
LAPTM5	1	miR-335-5p	38.1719	0.00233	13.0217	7.76725	5.20733	NM_006762
PIK3C2B	1	miR-335-5p	5.25943	0.00235	11.1337	8.73881	9.94635	NM_002646
MKNK2	1	miR-223-3p	-2.0967	0.00244	8.71708	9.7852	8.82618	NM_199054
POU5F1	1	miR-335-5p	2.18672	0.00257	9.24075	8.11199	8.19613	NM_002701
TFF2	1	miR-335-5p	4.51065	0.00289	8.77863	6.60529	7.3479	NM_005423
LLGL2	1	miR-335-5p	5.21696	0.003	10.1395	7.75625	9.43554	NM_001031803
RNASE2	1	miR-335-5p	4.03827	0.00309	6.96509	4.95136	4.3357	NM_002934
SPP1	2	miR-299-5p; miR-335-5p	103.095	0.0031	15.3941	8.70627	5.9163	NM_001040058
CORO1A	2	miR-221-3p; miR-222-3p	3.45716	0.00346	10.6097	8.82015	8.50733	NM_007074
BRMS1L	1	miR-181a-5p	-2.02038	0.00357	8.54009	9.55472	9.78678	NM_032352
TUBB2A	3	miR-181a-5p; miR-181c-5p	-2.00832	0.00372	13.6149	14.6209	14.2939	NM_001069
ZDHHC14	1	miR-335-5p	2.05535	0.00375	9.82571	8.78633	9.73245	NM_153746
RAB11FIP4	1	miR-431-5p	3.45637	0.00381	8.66033	6.87107	8.03074	NM_032932
SH2D3C	1	miR-335-5p	22.2537	0.00386	11.9273	7.45131	6.27526	NM_170600
ABCA4	1	miR-335-5p	2.95904	0.00407	6.4152	4.85007	5.33712	NM_000350
FASLG	1	miR-92b-3p	2.82405	0.00413	6.01477	4.517	4.49849	NM_000639
WNT10B	2	miR-335-5p; miR-376c-3p	3.33382	0.00415	9.69341	7.95624	8.65601	NM_003394
RGS19	1	miR-125b-5p	2.2116	0.00418	12.7855	11.6404	11.8319	NM_005873
SLC44A5	1	miR-335-5p	3.48922	0.00419	6.37729	4.57439	5.18541	NM_152697
BMP2	1	miR-335-5p	22.003	0.00448	10.7124	6.25275	7.28221	NM_001200
TSPAN13	2	miR-221-3p; miR-222-3p	3.85008	0.00486	9.39841	7.45352	9.62062	NM_014399
GFOD1	1	miR-100-5p	3.49935	0.00512	11.3167	9.50961	11.4052	NM_018988
GAB3	1	miR-335-5p	6.14663	0.00512	8.00418	5.38439	6.63795	NM_001081573
PCDHB15	1	miR-335-5p	3.64057	0.00527	7.33663	5.47247	6.00098	NM_018935
CABP1	1	miR-335-5p	3.10271	0.00554	6.16812	4.53459	4.83709	NM_001033677
SLC7A5	1	miR-223-3p	-3.69817	0.00562	10.2255	12.1123	14.1102	NM_003486
ATP8B1	3	miR-181a-5p; miR-181c-5p	-2.75656	0.00571	10.2446	11.7074	9.6533	NM_005603
STXBP1	1	miR-378a-3p	-2.08846	0.00571	8.78287	9.84531	9.70218	NM_003165
CCR2	1	miR-335-5p	4.9875	0.00574	6.88119	4.56288	5.12273	NM_001123041
AJAP1	1	miR-410-3p	3.63773	0.00588	6.64943	4.78639	6.91081	NM_018836
RHOBTB3	1	miR-342-3p	-2.44347	0.00604	11.0521	12.341	12.0946	NM_014899
TTPAL	3	miR-181a-5p; miR-181c-5p	-2.42873	0.00618	9.74323	11.0234	10.5178	NM_024331
DNAJB9	6	miR-29b-1-5p; miR-92b-3p; miR-335-5p; miR-410-3p; miR-411-5p; miR-493-5p	2.00866	0.00626	12.7744	11.7682	11.0349	NM_012328
ZNF267	3	miR-92b-3p; miR-154-5p; miR-410-3p	2.1401	0.00683	10.0979	9.0002	9.30822	NM_003414
B3GNT3	1	miR-335-5p	4.88749	0.00711	7.503	5.21391	7.40327	NM_014256
ASGR2	1	miR-92b-3p	3.16944	0.00711	8.0906	6.42638	6.34427	NM_080912
RAB31	1	miR-30e-3p	2.31429	0.00725	14.5856	13.375	13.0923	NM_006868
CACNA1B	1	miR-335-5p	3.25807	0.00743	6.49944	4.79543	5.7658	NM_000718
KERA	1	miR-335-5p	4.96754	0.00777	7.00553	4.693	5.68288	NM_007035
LRRC70	1	miR-335-5p	5.7638	0.00792	8.00734	5.48032	6.57885	NM_181506
ASPN	1	miR-335-5p	14.4804	0.00802	10.9879	7.13189	4.7849	NM_001193335
ABHD3	1	miR-221-3p	2.34301	0.00845	9.01422	7.78585	9.60545	NM_138340
KIF21A	1	miR-432-5p	2.78074	0.00845	6.30407	4.8286	7.00894	NM_017641
SLC37A1	1	miR-335-5p	2.21198	0.00856	8.66533	7.51999	7.899	NM_018964
IHH	1	miR-431-5p	10.3386	0.00867	8.55978	5.18982	5.98494	NM_002181
NR4A2	1	miR-335-5p	3.46234	0.009	8.01495	6.2232	6.2181	NM_006186
STOX2	3	miR-125b-5p; miR-222-3p; miR-410-3p	4.43758	0.00934	9.44202	7.29224	9.40852	NM_020225
TMEM2	3	miR-125b-5p; miR-221-3p; miR-222-3p	2.37326	0.00969	10.8908	9.64397	9.38353	NM_013390
HSPA1A	1	miR-335-5p	3.22485	0.00991	14.273	12.5837	13.3735	NM_005345
SRGN	3	miR-181a-5p; miR-181c-5p	-3.69619	0.0101	12.5856	14.4716	9.55017	NM_002727
MUC15	1	miR-335-5p	4.60459	0.0103	6.8546	4.65152	5.86008	NM_145650
RASIP1	1	miR-335-5p	6.06582	0.0105	13.2096	10.6088	8.49429	NM_017805
IL18BP	1	miR-335-5p	2.33477	0.0108	7.90559	6.68232	6.79576	NM_173042
MXD1	2	miR-125b-5p; miR-335-5p	2.04655	0.0109	10.3094	9.27618	8.87987	NM_002357
CHRNA7	1	miR-335-5p	9.50216	0.011	8.78835	5.5401	8.70354	NM_001190455
STMN1	1	miR-223-3p	-2.4926	0.011	5.68421	7.00186	6.81479	NM_001145454
FAM3B	1	miR-335-5p	4.37121	0.0111	6.5459	4.41786	4.45457	NM_058186
NLGN2	1	miR-378a-3p	-2.80337	0.0114	10.6951	12.1823	11.4988	NM_020795
ABL1	1	miR-342-3p	-2.4367	0.0119	11.1131	12.398	11.9759	NM_005157
FGFR2	1	miR-125b-5p	8.89572	0.0121	9.80244	6.64933	8.28247	NM_022970
PRKCSH	1	miR-342-3p	-2.00443	0.0121	10.3478	11.3509	11.7239	NM_002743
SPA17	1	miR-378a-3p	-2.05958	0.0122	9.48463	10.527	10.2789	NM_017425
MERTK	1	miR-335-5p	14.2003	0.0123	10.0241	6.19621	6.48834	NM_006343
ACSL5	1	miR-335-5p	2.89843	0.0124	10.7701	9.23487	9.08798	NM_203380
PSAT1	1	miR-342-3p	-4.99135	0.0127	12.0166	14.3361	14.7151	NM_058179
BAMBI	1	miR-30e-3p	3.24263	0.0128	14.6765	12.9794	13.3847	NM_012342
VEGFA	2	miR-335-5p; miR-410-3p	5.18351	0.0128	13.6546	11.2806	11.4779	NM_001025370
SLC29A1	1	miR-127-3p	4.64606	0.0129	13.0983	10.8823	12.7064	NM_001078177
MMRN1	1	miR-335-5p	3.83558	0.0144	6.77402	4.83458	4.82627	NM_007351
RBM47	1	miR-335-5p	3.74416	0.0148	7.31543	5.41079	5.58237	NM_019027
BCL2L11	3	miR-92b-3p; miR-221-3p; miR-222-3p	2.65063	0.0149	11.5764	10.17	9.89483	NM_138621
GCNT1	1	miR-181a-5p	-4.04164	0.015	9.22534	11.2403	9.32311	NM_001097634
NDFIP2	1	miR-378a-3p	-2.36636	0.0151	10.0889	11.3316	11.0186	NM_019080
CPE	1	miR-335-5p	6.40467	0.0152	15.0951	12.416	11.552	NM_001873
SPINK5	1	miR-335-5p	3.20072	0.0153	6.32421	4.64582	5.0335	NM_006846
VGLL4	2	miR-222-3p; miR-409-3p	2.09497	0.0154	11.4852	10.4183	9.91427	NM_014667
CCL19	1	miR-335-5p	4.15921	0.0157	8.15812	6.10181	5.77753	NM_006274
PTPRE	1	miR-335-5p	2.66513	0.0164	9.36805	7.95384	7.00556	NM_006504
POPDC2	1	miR-335-5p	3.60772	0.0172	8.68714	6.83605	6.30233	NM_022135
HMBOX1	3	miR-221-3p; miR-222-3p; miR-335-5p	12.996	0.0175	11.9557	8.25569	7.47853	ENST00000397358
RASGEF1A	1	miR-335-5p	3.01685	0.018	7.36848	5.77544	6.85162	NM_145313
CRIM1	1	miR-342-3p	-6.07507	0.0182	4.23744	6.84034	6.50728	NM_016441
PLXNC1	2	miR-299-5p; miR-335-5p	6.2983	0.0184	8.45989	5.80492	5.85199	NM_005761
VEGFA	2	miR-335-5p; miR-410-3p	3.26342	0.0184	11.7417	10.0353	10.6287	NM_001025366
HLA-DRB5	1	miR-335-5p	75.8319	0.0186	13.9053	7.66053	5.3894	NM_002125
ZIC5	1	miR-92b-3p	3.70864	0.0194	6.16732	4.27643	8.0901	NM_033132
JAKMIP2	1	miR-335-5p	5.59451	0.0197	8.89942	6.41541	7.08373	NM_014790
SSX2IP	3	miR-181a-5p; miR-181c-5p	-3.97251	0.0197	6.00699	7.99704	8.62326	NM_014021
FSIP1	1	miR-181a-5p	-2.31522	0.02	5.8228	7.03395	6.57616	NM_152597
ACVR1B	1	miR-342-3p	-2.22998	0.0202	5.09508	6.25211	6.65454	NM_020328
PPFIA2	1	miR-335-5p	2.71698	0.0205	7.66268	6.22067	5.34378	NM_003625
APOLD1	1	miR-92b-3p	4.03207	0.0213	11.8072	9.79563	9.95376	NM_030817
BCL11B	1	miR-92b-3p	3.30214	0.0225	7.44508	5.72168	6.6971	NM_138576
DLG2	1	miR-335-5p	2.67979	0.0228	6.19537	4.77325	4.80902	NM_001364
FAM174B	1	miR-125b-5p	3.75677	0.0238	10.7314	8.82193	7.91675	NM_207446
CHRM2	1	miR-335-5p	3.05615	0.0241	6.35854	4.74683	5.90722	NM_001006630
HMCN1	1	miR-335-5p	5.52261	0.0243	10.4412	7.97582	7.78384	NM_031935
TEF	2	miR-92b-3p; miR-125b-5p	2.42152	0.0243	10.1492	8.87328	9.48527	NM_003216
SYT13	1	miR-382-5p	3.49631	0.0244	6.09835	4.29252	4.12268	NM_020826
CSAG1	1	miR-222-3p	5.8389	0.0247	9.56643	7.02073	9.41433	NM_153478
GCH1	1	miR-335-5p	2.21694	0.0252	7.03484	5.88627	7.08049	NM_001024071
SELE	2	miR-221-3p; miR-222-3p	3.13502	0.0254	6.29899	4.65051	4.71572	NM_000450
PDK4	1	miR-335-5p	5.54747	0.0254	9.50784	7.03601	7.36711	NM_002612
CIITA	1	miR-335-5p	4.58018	0.0257	9.62667	7.43127	4.37946	NM_000246
GBP2	1	miR-335-5p	2.89912	0.0262	10.964	9.42842	8.22353	NM_004120
ACSS1	1	miR-125b-5p	5.9862	0.0268	11.0059	8.42426	6.87693	NM_032501
MMP13	3	miR-100-5p; miR-125b-5p; miR-127-3p	100.612	0.0276	13.1388	6.48611	4.58904	NM_002427
TNFRSF9	1	miR-335-5p	4.91709	0.0279	7.45728	5.15948	6.99974	NM_001561
LECT1	1	miR-335-5p	5.21078	0.0286	7.32125	4.93975	5.85878	NM_007015
TRIB1	1	miR-335-5p	2.99123	0.029	13.0702	11.4894	11.6095	NM_025195
SLC29A3	1	miR-335-5p	2.06905	0.0331	9.72973	8.68076	8.81584	NM_018344
MAP2	1	miR-335-5p	2.84902	0.0334	10.0514	8.54095	6.83875	NM_002374
KLHDC7B	1	miR-335-5p	2.46621	0.0338	7.87781	6.57552	6.62471	NM_138433
TSPAN15	1	miR-335-5p	10.9014	0.0345	8.89563	5.44919	7.23605	NM_012339
PDE4D	1	miR-335-5p	4.65591	0.0348	8.34774	6.12868	7.82033	NM_001197218
TMTC2	1	miR-335-5p	19.3486	0.0349	11.0167	6.74251	8.06433	NM_152588
PTGDR	1	miR-382-5p	2.50777	0.0349	7.4645	6.13809	5.78472	NM_000953
MAP4K4	1	miR-181a-5p	-2.0448	0.0369	10.3075	11.3395	9.78956	NM_145686
FGFR3	1	miR-100-5p	8.98205	0.0386	11.1204	7.95336	9.37627	NM_000142
MAP2K6	1	miR-411-5p	2.88949	0.0393	10.4166	8.88574	8.2117	NM_002758
COL15A1	1	miR-335-5p	6.35838	0.0394	10.4883	7.81964	5.78087	NM_001855
MEPE	2	miR-335-5p; miR-376a-3p	5.75405	0.0399	7.51544	4.99086	5.12802	NM_020203
LRRN1	1	miR-335-5p	9.58317	0.0407	9.55923	6.29873	6.96134	NM_020873
BEX5	1	miR-335-5p	6.16642	0.0415	7.78208	5.15765	6.61269	NM_001012978
SLFN11	1	miR-222-3p	3.00168	0.0416	12.2707	10.6849	9.79857	NM_001104587
SCN3B	1	miR-335-5p	5.37211	0.0428	7.91521	5.48972	4.99054	NM_018400
CEBPA	1	miR-125b-5p	4.50239	0.0432	10.4999	8.32916	7.72907	NM_004364
SLC37A2	1	miR-335-5p	10.6185	0.0438	11.4583	8.04985	7.50359	NM_198277
ENTPD3	1	miR-335-5p	6.59351	0.0455	8.99738	6.27633	5.31297	NM_001248
TKTL1	1	miR-335-5p	2.4232	0.0461	7.96903	6.69212	7.57678	NM_012253
EMCN	2	miR-335-5p; miR-431-5p	18.4188	0.0464	10.7331	6.52994	4.35166	NM_016242
ITGB2	1	miR-335-5p	21.1581	0.0479	13.3208	8.91766	10.239	NM_000211
FOXL1	3	miR-181a-5p; miR-181c-5p	-4.37596	0.0481	8.28524	10.4148	8.56093	NM_005250
RASSF5	1	miR-335-5p	4.55753	0.0491	8.77192	6.58367	8.10765	NM_182663
