# Supplementary material for: miRNA profiling identifies deregulated miRNAs associated with osteosarcoma development and time to metastasis in two large cohorts
Source: Mol Oncol. 2017 Dec 1;12(1):114–31. doi: 10.1002/1878-0261.12154 (PMC5748490; doi:10.1002/1878-0261.12154)
Supplement: Supplementary file 11 — Table S6. Expression of 76 miRNAs identified as differentially expressed in OS samples when compared to OB cell lines. [file MOL2-12-114-s011.xlsx]

## Sheet: Ark1
miRNA	Fold change (OS samples vs OB cell lines)	Difference (log2) (OS samples - OB cell lines)	P-Value
hsa-miR-126-3p	65.0454	6.02337	1,00 · 10-8
hsa-miR-126-5p	162.852	7.34742	1,00 · 10-8
hsa-miR-223-3p	727.228	9.50626	1,00 · 10-8
hsa-miR-221-3p	-14.2059	-3.82842	1,56 · 10-7
hsa-miR-338-3p	13.5816	3.76358	9,53 · 10-7
hsa-miR-451a	1172.91	10.1959	1,44 · 10-6
hsa-miR-150-5p	118.612	6.89011	5,33 · 10-6
hsa-miR-29a-5p	-16.4484	-4.03987	6,84 · 10-6
hsa-miR-663a	53.183	5.73289	9,37 · 10-6
hsa-miR-100-5p	-34.7529	-5.11906	2,49 · 10-5
hsa-miR-1248	25.0154	4.64474	5,61 · 10-5
hsa-miR-181c-5p	9.28787	3.21535	6,35 · 10-5
hsa-miR-335-5p	-45.3854	-5.50416	7,62 · 10-5
hsa-miR-29b-1-5p	-19.4229	-4.27969	2,72 · 10-4
hsa-miR-128-3p	3.2175	1.68594	3,22 · 10-4
hsa-miR-125b-1-3p	-13.4951	-3.75437	3,40 · 10-4
hsa-miR-181a-5p	12.038	3.58953	4,21 · 10-4
hsa-miR-376b-3p	-25.332	-4.66289	5,13 · 10-4
hsa-miR-142-3p	25.5242	4.6738	5,43 · 10-4
hsa-miR-34a-3p	-12.8392	-3.68249	6,77 · 10-4
hsa-miR-125b-5p	-8.45365	-3.07957	6,97 · 10-4
hsa-miR-621	-5.93398	-2.569	8,86 · 10-4
hsa-miR-30a-5p	-5.85878	-2.5506	9,61 · 10-4
hsa-miR-30a-3p	-8.98385	-3.16733	9,79 · 10-4
hsa-miR-342-3p	3.44078	1.78273	9,89 · 10-4
hsa-miR-432-5p	-16.0516	-4.00465	0.00109214	>40% unvalid/failed Ct values
hsa-miR-410-3p	-16.8331	-4.07323	0.00140793
hsa-miR-758-3p	-8.92734	-3.15823	0.00181828
hsa-miR-497-5p	15.0474	3.91145	0.0027381
hsa-miR-30d-3p	-9.81585	-3.29511	0.00275486
hsa-miR-199b-5p	12.7765	3.67542	0.00363274
hsa-miR-411-5p	-36.5413	-5.19146	0.00383673
hsa-miR-30e-3p	-2.90941	-1.54073	0.00413433
hsa-miR-222-3p	-5.10807	-2.35278	0.00448834
hsa-miR-654-5p	-12.2052	-3.60943	0.00488318
hsa-miR-92b-3p	-3.1914	-1.67419	0.0059322
hsa-miR-654-3p	-23.962	-4.58268	0.0061745
hsa-miR-95-3p	6.92588	2.792	0.00630366
hsa-miR-326	4.66698	2.22249	0.00638074
hsa-miR-181b-5p	4.19153	2.06748	0.00650317
hsa-let-7i-3p	4.10124	2.03606	0.00669392
hsa-miR-663b	8.9361	3.15965	0.00722198
hsa-miR-411-3p	-7.62598	-2.93092	0.00765311
hsa-miR-299-5p	-33.6548	-5.07274	0.008046
hsa-miR-136-5p	-13.6274	-3.76844	0.0105333	>40% unvalid/failed Ct values
hsa-miR-376a-3p	-34.1659	-5.09449	0.0112411
hsa-miR-378a-3p	4.20384	2.07171	0.0116146
hsa-miR-191-5p	-2.07772	-1.055	0.0116527
hsa-miR-370-3p	-14.8922	-3.89648	0.0119234
hsa-miR-376c-3p	-23.8998	-4.57893	0.0122449
hsa-miR-431-5p	-4.92318	-2.29959	0.0123368
hsa-miR-493-5p	-25.6213	-4.67927	0.0123872
hsa-miR-409-3p	-31.3637	-4.97102	0.013185
hsa-miR-31-3p	-23.1373	-4.53215	0.0135754
hsa-miR-483-3p	-9.08423	-3.18336	0.0141037
hsa-miR-31-5p	-12.3056	-3.62124	0.0141091
hsa-miR-433-3p	-4.15612	-2.05524	0.0147118	>40% unvalid/failed Ct values
hsa-miR-199a-3p	3.40277	1.76671	0.017167
hsa-miR-127-3p	-21.9424	-4.45565	0.0173177
hsa-miR-17-3p	-4.32335	-2.11215	0.0177715
hsa-miR-146b-5p	8.92194	3.15736	0.0178685
hsa-miR-146a-5p	10.2367	3.35568	0.0200134
hsa-miR-181d-5p	4.69957	2.23253	0.022222
hsa-miR-378a-5p	4.21431	2.0753	0.022391
hsa-miR-154-5p	-13.6172	-3.76736	0.0224642
hsa-miR-148a-3p	89.5475	6.48458	0.0232226
hsa-miR-543	-13.8732	-3.79422	0.0238222
hsa-miR-382-5p	-13.969	-3.80416	0.0271291
hsa-miR-140-3p	4.83582	2.27376	0.0319385
hsa-miR-582-3p	-4.17133	-2.06051	0.0365696
hsa-miR-224-5p	7.52591	2.91187	0.0403619
hsa-miR-1908-5p	-4.83273	-2.27284	0.0429203
hsa-miR-125a-3p	-2.87992	-1.52603	0.0462885
hsa-miR-30b-5p	2.22651	1.15478	0.047354
hsa-miR-28-5p	-1.71861	-0.78124	0.0492728
hsa-miR-196b-5p	-2.16589	-1.11496	0.0499468
