# Supplementary material for: miRNA profiling identifies deregulated miRNAs associated with osteosarcoma development and time to metastasis in two large cohorts
Source: Mol Oncol. 2017 Dec 1;12(1):114–31. doi: 10.1002/1878-0261.12154 (PMC5748490; doi:10.1002/1878-0261.12154)
Supplement: Supplementary file 12 — Table S7. Previous miRNA profiling studies describing the 33 miRNAs identified in the discovery cohort. [file MOL2-12-114-s012.xlsx]

## Sheet: Tumor vs Normal
miRNA	Expression change in OS identified in this study	Previous expression change reported in miRNA screening studies	Publications for previous changes
miR-100-5p	Down	Downregulated in 7 OS samples	Maire et al.
miR-125b-1-3p	Down	Downregulated in 6 OS samples and 3 OS cell lines	Thayanithy et al.
miR-125b-5p	Down	-	-
miR-127-3p	Down	Downregulated in 7 and 6 OS samples and 3 OS cell lines and upregulated in 2 OS samples.	Duan et al.; Maire et al.; Thayanithy et al.; Zhang et al., 2015
miR-128-3p	Up	-	-
miR-136-5p	Down	-	-
miR-154-5p	Down	Downregulated in 7 and 6 OS samples and 3 OS cell lines	Maire et al.; Thayanithy et al.
miR-181a-5p	Up	Upregulated in 18 OS samples	Jones et al.
miR-181b-5p	Up	Upregulated in 18 OS samples and 19 OS cell lines	Jones et al.; Namløs et al.
miR-181c-5p	Up	Upregulated in 18 OS samples	Jones et al.
miR-221-3p	Down	Downregulated in 7 OS samples	Maire et al.
miR-222-3p	Down	-
miR-223-3p	Up	Downregulated in 18 OS samples in one study and upregulated in 4, 7 and 8 OS samples three other studies. Downregulated in 19 OS cell lines.	Jones et al.; Lulla et al.; Maire et al.; Namløs et al.; Won et al.
miR-299-5p	Down	Downregulated in 7 OS samples	Maire et al.
miR-29a-5p	Down	-
miR-29b-1-5p	Down	Upregulated in 19 OS cell lines	Namløs et al.
miR-30e-3p	Down	-
miR-335-5p	Down	Downregulated in 2, 7 and 18 OS samples and 19 OS cell lines	Jones et al.; Maire et al.; Namløs et al.; Zhang et al., 2015
miR-342-3p	Up	-
miR-34a-3p	Down	-
miR-370-3p	Down	Upregulated in 2 OS samples	Zhang et al.
miR-376a-3p	Down	Downregulated in 6 and 7 OS samples	Maire et al.; Thayanithy et al.
miR-376c-3p	Down	Donwregulated in 7 OS samples and 3 OS cell lines	Duan et al.; Maire et al.
miR-378a-3p	Up	-
miR-382-5p	Down	Downregulated in 6 and 7 OS samples and 3 OS cell lines	Duan et al.; Maire et al.; Thayanithy et al.
miR-409-3p	Down	Downregulated in 6 and 7 OS samples and 3 OS cell lines and upregulated in 2 OS samples	Maire et al.; Thayanithy et al.; Zhang et al., 2015
miR-410-3p	Down	Upregulated in 2 OS samples	Zhang et al.
miR-411-5p	Down	-
miR-431-5p	Down	-
miR-432-5p	Down	Downregulated in 6 and 7 OS samples and 3 OS cell lines and upregulated in 2 OS samples	Duan et al.; Maire et al.; Thayanithy et al.; Zhang et al., 2015
miR-433-5p	Down	-
miR-493-5p	Down	Donwregulated in 7 OS samples and upregulated in 19 OS cell lines and 2 OS samples	Maire et al.; Namløs et al.; Zhang et al., 2015
miR-92b-3p	Down	Upregulated in 3 OS cell lines	Duan et al.
