# Supplementary material for: miRNA profiling identifies deregulated miRNAs associated with osteosarcoma development and time to metastasis in two large cohorts
Source: Mol Oncol. 2017 Dec 1;12(1):114–31. doi: 10.1002/1878-0261.12154 (PMC5748490; doi:10.1002/1878-0261.12154)
Supplement: Supplementary file 13 — Table S8. Comparison of profiling studies investigating miRNA expression changes in OS and their expression in the OS investigation cohort in this study. [file MOL2-12-114-s013.xlsx]

## Sheet: Ark1
miRNA	Sign. expression change between OS samples and OB cell lines in this study	Expression change between OS cell lines and OB cell lines in this study	Expression change in OS profiling studies	Normal control	References
miR-126-3p	Upregulated in OS	No	Upregulated in 4, 7 and 8 OS samples and 2 OS cell lines Downregulated in 18 OS samples and 19 OS cell lines	Upregulated: one study used normal bone and two used OB cell lines Downregulated: both studies used normal bone	Jones et al; Lulla et al; Maire et al; Namløs et al; Won et al
miR-134-5p	-	-	Upregulated in 2 OS samples Downregulated in 6 OS samples and 19 OS cell lines	Normal bone in all three studies	Duan et al; Namløs et al; Thayanithy et al; Zhang et al., 2015
miR-142-3p	Upregulated in OS	No	Upregulated in 4 and 7 OS samples Downregulated in 19 OS cell lines	Upregulated: both studies used OB cell lines Downregulated: normal bone	Lulla et al; Maire et al; Namløs et al
miR-149-5p	No	Upregulated in OS cells	Upregulated in 2 and 6 OS samples and 19 OS cell lines	Normal bone in all three studies	Namløs et al; Thayanithy et al; Zhang et al, 2015
miR-150-5p	Upregulated in OS	No	Upregulated in 4 and 8 OS samples Downregulated in 6 and 18 OS samples and 19 OS cell lines	Upregulated: one study used OB cell lines and one used normal bone Downregulated: Normal bone	Jones et al; Lulla et al; Namløs et al; Thayanithy et al; Won et al
miR-15a-3p	-	-	Upregulated in 6 OS samples and 19 OS cell lines Downregulated in 3 OS cell lines	Upregulated: Normal bone in both Downregulated: OB cell lines	Duan et al; Namløs et al; Thayanithy et al
miR-18a-5p	No	Slightly upregulated in OS cells	Upregulated in 4 and 6 OS samples and 19 OS cell lines	Two used normal bone and one used OB cell lines	Lulla et al; Namløs et al; Thayanithy et al
miR-195-5p	No	No	Upregulated in 7 and 8 OS samples Downregulated in 18 OS samples and 19 OS cell lines	Upregulated: One used normal bone and one used OB cell lines Downregulated: normal bone	Jones et al; Maire et al; Namløs et al; Won et al
miR-199b-5p	Upregulated in OS	No	Upregulated in 7 and 8 OS samples Downregulated in 19 OS cell lines	Upregulated: one used OB cell lines and one study used normal bone Downregulated: normal bone	Maire et al; Namløs et al; Won et al
miR-33a-5p	-	-	Upregulated in 6 OS samples and 19 OS cell lines Downregulated in 2 OS samples	Normal bone in all three studies	Namløs et al; Thayanithy et al; Zhang et al, 2015
miR-382-5p	Downregulated in OS	Downregulated in OS cells	Downregulated in 6 and 7 OS samples and 3 OS cell lines	One study used normal bone and two used OB cell lines	Duan et al; Maire et al; Thayanithy et al
miR-451a	Upregulated in OS	No	Upregulated in 4, 7 and 8 OS samples Downregulated in 18 OS samples and 19 OS cell lines	Upregulated: two used OB cell lines and one used normal bone Downregulated: normal bone	Jones et al; Lulla et al; Maire et al; Namløs et al; Won et al
miR-494-3p	-	-	Upregulated in 2 OS samples Downregulated in 19 OS cell lines	Normal bone in all three studies	Duan et al; Namløs et al; Zhang et al, 2015
miR-542-5p	No	No	Upregulated in 4 and 6 OS samples and 19 OS cell lines	Two used normal bone and one used OB cell lines	Lulla et al; Namløs et al; Thayanithy et al
