# Supplementary material for: miRNA profiling identifies deregulated miRNAs associated with osteosarcoma development and time to metastasis in two large cohorts
Source: Mol Oncol. 2017 Dec 1;12(1):114–31. doi: 10.1002/1878-0261.12154 (PMC5748490; doi:10.1002/1878-0261.12154)
Supplement: Supplementary file 14 — Table S9. Expression of three miRNAs associated with the metastatic potential of OS and two miRNAs associated with the chemotherapeutic response of OS. [file MOL2-12-114-s014.xlsx]

## Sheet: Ark1
miRNAs associated with the metastatic potential of OS
		Discovery Cohort		Validation Cohort
miRNA	Expression change	Fold change (Metastasic vs Non-metastasic OS)	P-Value	Fold change (Metastasic vs Non-metastasic OS)	P-Value	Previous expression change reported	Publications for previous changes
miR-29b-3p	 metastatic OS	-3.51	0.0233	-1.25	0.0976	Down in OS samples and up in 19 OS cell lines	[25,29]
miR-29c-3p	 metastatic OS	-2.25	0.0169	-1.26	0.1140	Down in OS samples	[28]
miR-374a-5p	 metastatic OS	-3.02	0.0166	1.22	0.1420	Up in 19 OS cell lines	[25]
miRNAs associated with the chemotherapeutic response of OS
		Discovery Cohort		Validation Cohort
miRNA	Expression change	Fold change (Poor vs Good responding OS)	P-Value	Fold change (Poor vs Good responding OS)	P-Value	Previous expression change reported	Publications for previous changes
miR-663b	 poor-responding OS	3.48	0.0390	1.40	0.1269	-	-
miR-664a-3p	 poor-responding OS	2.20	0.0641	1.07	0.6480	-	-
